# Supplementary material for: Gapless genome assembly and epigenetic profiles reveal gene regulation of whole-genome triplication in lettuce
Source: Gigascience. 2024 Jul 11;13:giae043. doi: 10.1093/gigascience/giae043 (PMC11238431; doi:10.1093/gigascience/giae043)
Supplement: giae043_Supplemental_File [file giae043_supplemental_file.xlsx]

## Sheet: S1
Supplementary Table 1. Summary of sequencing data used for genome assembly.
Library name	Library type	Read counts	Data (Gb)
DNAHIFI-1	Pacbio HIFI	2174235	37.32
DNAHIFI-2	Pacbio HIFI	2159698	36.99
DNAont	ONT ultralong-reads	9995364	75.83
D259CA	WGS	91114372	13.67
Hi-Cseq	Hi-C seq	180244640	27.0367

## Sheet: S2
Supplementary Table 2. Lettuce genome sequence assembly organized into pseudochromosomes.
ID of chromosomes	Length of chromosomes	Number of gaps	Number of shortarm telomers*	Direction of shortarm telomers	Number of longarm telomers	Direction of longarm telomers	Pericentromere start position	Pericentromere end position
Chr1	252054568	0	3390	+	790	-	182370000	183730000
Chr2	238860586	0	766	+	1080	-	91950000	93870000
Chr3	320995264	0	2162	+	900	-	219430000	219670000
Chr4	408463181	1	1090	+	453	-	275140000	277340000
Chr5	372789172	0	1601	+	136	-	117410000	117820000
Chr6	206590668	0	979	+	2986	-	106990000	107850000
Chr7	208637244	0	3239	+	1907	-	114700251	115890729
Chr8	341564557	0	865	+	0	NA	263000000	264710000
Chr9	230643374	0	1324	+	1966	-	132240000	134930000
* Telomere repeat monomer is "AAACCCT".

## Sheet: S3
Supplemental Table 3. Organization of repetitive sequences in the lettuce genome CutV01.
Classification	Length (bp)	Percent of assembled genome
SINEs	310709	0.000120402
LINEs	19456527	0.00753954
LTR elements	1881310407	0.729021
DNA transposons	44634312	0.0172961
Unclassified	319237570	0.123707
Total TEs	2264949525	0.877684
Other repeats:
Small RNA	1296673	0.00050247
Satellites	335404	0.000129971
Simple repeats	24814577	0.00961582
Low complexity	1584352	0.000613947
Representative LTR:
LTR elements: Copia/Ty1	683526825	0.264871
LTR elements: Gypsy/DIRS1	942585779	0.365259

## Sheet: S4
Supplementary Table 4. Statistics of protein-coding genes.
Type		Number
Total		42406
Complete BUSCOs		2228
Annotation	GOs	16960
	EC	7418
	KEGG_ko	16036
	PFAMs	28247
Total annotation		30672

## Sheet: S5
Supplementary Table 5. Nanopore direct RNA sequencing reads for cutting lettuce.
Library name	Library type	Read counts	Data (Gb)	Mean of Q score	Estimated length mean (bp)	Mapping rate (%)
RNAont-1	ONT directly rna-seq	771399	0.71	12.83	1013	98.96
RNAont-2	ONT directly rna-seq	1586319	1.43	11.79	990	98.85
RNAont-3	ONT directly rna-seq	851345	0.75	11.95	979	98.72

## Sheet: S6
Supplementary Table 6. Gene expression of m6A modified genes.
Gene_ID	Gene_chr	Gene_strat	Gene_end	Gene_strand	Duplicated_types	m6A level	RPM_RNAont-1	RPM_RNAont-2	RPM_RNAont-3
G259Chr1g9	Chr1	379181	382739	+	Gene2	0.248485	40.5994	36.427	32.6839
G259Chr1g17	Chr1	574162	577708	+	Gene2	0.248485	40.5994	36.427	32.6839
G259Chr1g27	Chr1	1243402	1248429	+	Gene0	0.43545	122.867	136.733	118.851
G259Chr1g69	Chr1	3065348	3068431	-	Gene0	0.560105	34.189	59.6558	38.6265
G259Chr1g72	Chr1	3124388	3126440	+	Gene0	0.725758	23.5049	27.4522	25.751
G259Chr1g79	Chr1	3696528	3698410	-	Gene0	0.679583	61.9675	84.9963	70.32
G259Chr1g102	Chr1	4109263	4111931	+	Gene0	0.531852	219.023	185.303	201.056
G259Chr1g107	Chr1	4284032	4289790	+	Gene1	0.694776	159.192	169.993	173.324
G259Chr1g109	Chr1	4338976	4342262	-	Gene0	0.397059	42.7362	50.1531	44.569
G259Chr1g130	Chr1	5528828	5531597	+	Gene4	0.744872	13.8893	11.6144	14.8563
G259Chr1g136	Chr1	5684377	5687617	+	Gene4	0.707382	90.8145	78.1332	86.1668
G259Chr1g155	Chr1	6398980	6512523	-	Gene0	0.478305	130.346	139.373	121.822
G259Chr1g161	Chr1	6605544	6608731	+	Gene4	0.585995	241.46	242.847	254.539
G259Chr1g211	Chr1	8957572	8998101	-	Gene4	0.655556	19.2313	20.5892	26.7414
G259Chr1g213	Chr1	9082156	9100279	+	Gene3	0.723652	21.3681	19.0054	20.7989
G259Chr1g214	Chr1	9097950	9099585	-	Gene3	0.723652	10.6841	12.1423	14.8563
G259Chr1g236	Chr1	9561329	9571597	+	Gene0	0.708333	50.2151	20.0612	29.7127
G259Chr1g271	Chr1	10844401	10969929	-	Gene0	0.343234	30.9838	29.036	23.7701
G259Chr1g294	Chr1	11647505	11651976	-	Gene1	0.498794	97.2249	90.2756	88.1476
G259Chr1g302	Chr1	12143832	12147635	+	Gene1	0.268925	41.6678	18.4775	35.6552
G259Chr1g308	Chr1	12251674	12254366	+	Gene1	0.645769	154.919	140.429	120.832
G259Chr1g315	Chr1	12423379	12425979	+	Gene1	0.717816	74.7884	68.6306	65.3679
G259Chr1g318	Chr1	12470643	12471589	+	Gene1	0.50392	1047.04	1098.62	1086.49
G259Chr1g323	Chr1	12585431	12591877	+	Gene0	0.583057	86.5409	84.4684	72.3009
G259Chr1g331	Chr1	12800374	12802539	-	Gene0	0.507256	58.7623	35.8991	31.6935
G259Chr1g338	Chr1	12930304	12937810	+	Gene2	0.485342	27.7785	23.7567	41.5977
G259Chr1g346	Chr1	13323424	13326055	+	Gene1	0.789224	57.6939	41.1783	52.4924
G259Chr1g371	Chr1	14519345	14521026	+	Gene1	0.735442	80.1304	61.7675	63.387
G259Chr1g404	Chr1	15243247	15245084	+	Gene1	0.742871	166.671	144.124	162.429
G259Chr1g408	Chr1	15289376	15290875	-	Gene0	0.495098	320.522	315.701	355.562
G259Chr1g413	Chr1	15611706	15614426	+	Gene0	0.764286	119.661	116.672	112.908
G259Chr1g416	Chr1	15622517	15626031	-	Gene0	0.489761	73.72	52.7927	49.5211
G259Chr1g426	Chr1	15985757	15989026	-	Gene4	0.60505	90.8145	96.0828	75.2721
G259Chr1g445	Chr1	16941043	16943853	+	Gene4	0.342235	670.959	687.889	633.87
G259Chr1g450	Chr1	17013839	17017909	-	Gene4	0.630128	16.0261	16.8937	12.8755
G259Chr1g462	Chr1	17459967	17463566	+	Gene4	0.521321	24.5733	29.5639	46.5499
G259Chr1g471	Chr1	17617337	17630808	-	Gene4	0.640393	36.3258	60.1837	52.4924
G259Chr1g505	Chr1	18532633	18535938	+	Gene1	0.699436	68.378	64.9351	66.3583
G259Chr1g549	Chr1	20238671	20296676	+	Gene3	0.465916	105.772	76.0215	60.4158
G259Chr1g574	Chr1	21387324	21391315	+	Gene4	0.352161	32.0522	35.3711	32.6839
G259Chr1g591	Chr1	22231468	22242734	+	Gene1	0.624838	51.2835	48.5693	46.5499
G259Chr1g593	Chr1	22311072	22313457	+	Gene1	0.556697	23.5049	36.427	35.6552
G259Chr1g606	Chr1	22605191	22608532	+	Gene2	0.666044	32.0522	52.7927	58.4349
G259Chr1g650	Chr1	23822371	23840321	+	Gene4	0.582345	24.5733	26.3964	26.7414
G259Chr1g651	Chr1	23832946	23840131	+	Gene3	0.582345	24.5733	26.3964	26.7414
G259Chr1g662	Chr1	24155622	24181842	+	Gene3	0.690198	89.7461	97.6666	70.32
G259Chr1g734	Chr1	27407203	27461809	-	Gene4	0.59881	32.0522	38.0108	45.5594
G259Chr1g752	Chr1	28302613	28304308	-	Gene4	0.410024	21.3681	15.8378	18.818
G259Chr1g765	Chr1	28975155	29073017	+	Gene4	0.631034	88.6777	82.3567	104.985
G259Chr1g769	Chr1	29197223	29206838	+	Gene3	0.774241	29.9154	29.036	17.8276
G259Chr1g770	Chr1	29202862	29206662	+	Gene3	0.88469	27.7785	26.9243	17.8276
G259Chr1g817	Chr1	30848707	30851451	+	Gene1	0.650123	43.8046	41.1783	44.569
G259Chr1g818	Chr1	30877653	30882030	-	Gene1	0.486499	49.1467	29.5639	29.7127
G259Chr1g842	Chr1	31530147	31531464	+	Gene0	0.314366	301.29	331.538	319.907
G259Chr1g844	Chr1	31536827	31543316	+	Gene1	0.724128	52.3519	53.8486	72.3009
G259Chr1g848	Chr1	31600034	31605734	+	Gene1	0.677636	335.479	307.254	316.935
G259Chr1g852	Chr1	31668169	31702488	-	Gene0	0.691092	35.2574	22.1729	40.6073
G259Chr1g897	Chr1	32838900	32843092	-	Gene1	0.535119	32.0522	35.8991	40.6073
G259Chr1g924	Chr1	33524018	33528065	+	Gene0	0.562786	67.3096	34.3153	34.6648
G259Chr1g928	Chr1	33576484	33581777	+	Gene4	0.406522	412.405	369.021	387.255
G259Chr1g932	Chr1	33845290	33846063	-	Gene4	0.45841	318.385	333.65	282.27
G259Chr1g956	Chr1	34553762	34579476	+	Gene3	0.662911	23.5049	18.4775	24.7606
G259Chr1g988	Chr1	35419807	35422041	-	Gene4	0.691224	151.714	150.987	128.755
G259Chr1g989	Chr1	35423052	35425748	+	Gene1	0.554961	19.2313	29.036	31.6935
G259Chr1g992	Chr1	35483059	35484998	+	Gene1	0.78864	167.74	176.328	150.544
G259Chr1g996	Chr1	35512863	35518300	-	Gene0	0.513746	41.6678	48.5693	54.4732
G259Chr1g999	Chr1	35624422	35628654	-	Gene4	0.693182	23.5049	19.0054	19.8085
G259Chr1g1026	Chr1	36165761	36173061	+	Gene0	0.906105	223.297	214.339	290.194
G259Chr1g1040	Chr1	36926303	36931844	-	Gene4	0.548302	13.8893	19.5333	26.7414
G259Chr1g1048	Chr1	37555308	37586108	-	Gene4	0.525253	129.277	109.281	99.0423
G259Chr1g1081	Chr1	38778049	38781301	+	Gene4	0.672236	20.2997	20.0612	21.7893
G259Chr1g1113	Chr1	40107914	40109423	-	Gene0	0.430983	12.8209	19.5333	19.8085
G259Chr1g1114	Chr1	40120556	40127745	-	Gene1	0.775978	17.0945	13.7261	19.8085
G259Chr1g1144	Chr1	40682434	40691430	-	Gene3	0.683487	84.4041	83.4125	80.2242
G259Chr1g1146	Chr1	40801403	40844299	-	Gene0	0.732419	132.482	133.038	131.726
G259Chr1g1149	Chr1	40881436	40883385	-	Gene0	0.478843	107.909	111.393	94.0901
G259Chr1g1157	Chr1	41260573	41268390	-	Gene3	0.634949	102.567	101.362	132.717
G259Chr1g1170	Chr1	41642387	41645551	-	Gene1	0.600672	23.5049	21.1171	18.818
G259Chr1g1184	Chr1	42232423	42303668	-	Gene4	0.809773	47.0099	52.7927	61.4062
G259Chr1g1195	Chr1	42474328	42482453	+	Gene4	0.499124	823.741	841.516	786.396
G259Chr1g1215	Chr1	43450101	43454942	+	Gene1	0.563501	53.4203	62.2954	63.387
G259Chr1g1226	Chr1	43722027	43724984	-	Gene0	0.731225	17.0945	17.4216	16.8372
G259Chr1g1229	Chr1	43739020	43755491	+	Gene3	0.485346	49.1467	44.8738	39.6169
G259Chr1g1232	Chr1	43791259	43793987	+	Gene4	0.808733	68.378	58.5999	72.3009
G259Chr1g1235	Chr1	43857775	43894596	-	Gene4	0.622222	36.3258	37.4828	37.6361
G259Chr1g1246	Chr1	44248238	44256667	+	Gene1	0.622822	180.561	155.211	193.132
G259Chr1g1255	Chr1	44396461	44399389	-	Gene4	0.554847	45.9414	37.4828	34.6648
G259Chr1g1279	Chr1	45043520	45054717	-	Gene0	0.765179	85.4725	88.1639	108.946
G259Chr1g1308	Chr1	46585981	46589484	+	Gene1	0.736253	60.8991	58.5999	46.5499
G259Chr1g1309	Chr1	46594131	46595967	-	Gene0	0.625398	95.0881	73.9098	87.1572
G259Chr1g1310	Chr1	46595891	46596849	+	Gene0	0.625398	278.854	238.623	235.721
G259Chr1g1314	Chr1	46680986	46683686	+	Gene1	0.626473	25.6417	32.7315	26.7414
G259Chr1g1326	Chr1	47014524	47095402	+	Gene4	0.709367	1376.11	1298.7	1393.52
G259Chr1g1351	Chr1	47863290	47933260	-	Gene3	0.687945	50.2151	62.2954	79.2338
G259Chr1g1354	Chr1	47963106	47966335	-	Gene1	0.659993	44.873	22.1729	23.7701
G259Chr1g1374	Chr1	48915728	48925074	-	Gene0	0.629565	24.5733	29.036	29.7127
G259Chr1g1384	Chr1	49084929	49095641	-	Gene0	0.684483	230.776	228.593	208.979
G259Chr1g1385	Chr1	49093980	49094965	-	Gene1	0.684483	98.2933	85.5242	89.138
G259Chr1g1416	Chr1	49642608	49699677	+	Gene0	0.492582	464.756	437.652	424.891
G259Chr1g1436	Chr1	50959939	50964766	+	Gene0	0.784409	190.176	199.029	168.372
G259Chr1g1452	Chr1	51299473	51342788	-	Gene1	0.670899	33.1206	37.4828	35.6552
G259Chr1g1454	Chr1	51434336	51439542	-	Gene0	0.251012	49.1467	31.6756	31.6935
G259Chr1g1475	Chr1	52012367	52017612	+	Gene1	0.563948	20.2997	16.3657	35.6552
G259Chr1g1477	Chr1	52031298	52036537	+	Gene1	0.167122	22.4365	24.2847	24.7606
G259Chr1g1489	Chr1	52410403	52412538	+	Gene1	0.568607	60.8991	62.8234	59.4254
G259Chr1g1507	Chr1	52904270	52922470	+	Gene3	0.502331	33.1206	49.0972	26.7414
G259Chr1g1546	Chr1	53881100	53908048	-	Gene0	0.809259	38.4626	35.8991	24.7606
G259Chr1g1576	Chr1	55119724	55120005	-	Gene0	0.567762	17.0945	17.4216	14.8563
G259Chr1g1665	Chr1	59738566	59740121	-	Gene1	0.492092	66.2412	60.7116	53.4828
G259Chr1g1673	Chr1	60281393	60283134	+	Gene1	0.565567	459.414	462.464	465.499
G259Chr1g1675	Chr1	60291009	60335480	-	Gene3	0.698907	32.0522	51.7369	35.6552
G259Chr1g1680	Chr1	60366163	60409228	-	Gene3	0.649249	51.2835	51.7369	51.502
G259Chr1g1693	Chr1	60721833	60724220	+	Gene1	0.501923	95.0881	101.362	64.3775
G259Chr1g1708	Chr1	63084040	63086421	-	Gene4	0.62224	108.977	163.13	125.784
G259Chr1g1710	Chr1	63243681	63296648	-	Gene1	0.555556	23.5049	11.6144	15.8468
G259Chr1g1712	Chr1	63328802	63363881	+	Gene4	0.434461	24.5733	23.2288	22.7797
G259Chr1g1714	Chr1	63425364	63427033	-	Gene3	0.738496	23.5049	38.0108	15.8468
G259Chr1g1735	Chr1	63909975	63913860	-	Gene1	0.610952	40.5994	36.427	39.6169
G259Chr1g1749	Chr1	64376850	64396614	+	Gene3	0.477855	39.531	44.8738	52.4924
G259Chr1g1750	Chr1	64393712	64396422	+	Gene3	0.477855	39.531	44.3459	51.502
G259Chr1g1779	Chr1	65722281	65723680	-	Gene0	0.724881	253.212	313.061	267.414
G259Chr1g1808	Chr1	66716635	66748313	-	Gene3	0.577867	32.0522	32.2036	33.6744
G259Chr1g1816	Chr1	67707325	67710333	+	Gene1	0.418668	29.9154	28.5081	50.5116
G259Chr1g1835	Chr1	68018997	68021363	+	Gene1	0.574074	56.6255	90.8035	59.4254
G259Chr1g1838	Chr1	68060634	68061974	+	Gene4	0.803809	366.463	383.275	413.006
G259Chr1g1845	Chr1	68260178	68262903	+	Gene3	0.598034	37.3942	39.0666	40.6073
G259Chr1g1854	Chr1	68601400	68604877	+	Gene0	0.364127	17.0945	11.0865	13.8659
G259Chr1g1859	Chr1	68710523	68748596	+	Gene4	0.646225	51.2835	52.2648	71.3104
G259Chr1g1882	Chr1	69589936	69592633	+	Gene4	0.575731	159.192	161.018	190.161
G259Chr1g1895	Chr1	69865053	69867395	+	Gene1	0.656562	42.7362	43.29	24.7606
G259Chr1g1899	Chr1	69926787	69929002	+	Gene0	0.625602	16.0261	24.8126	17.8276
G259Chr1g1917	Chr1	70531691	70533194	+	Gene1	0.505356	54.4887	40.6504	44.569
G259Chr1g1918	Chr1	70533356	70562426	-	Gene0	0.85652	37.3942	40.6504	31.6935
G259Chr1g1919	Chr1	70560467	70563294	+	Gene4	0.85652	24.5733	33.2594	23.7701
G259Chr1g1934	Chr1	71274773	71363218	+	Gene4	0.645544	68.378	47.5135	78.2434
G259Chr1g1939	Chr1	71436817	71441665	+	Gene4	0.466777	28.847	24.2847	20.7989
G259Chr1g1940	Chr1	71440437	71443792	-	Gene0	0.466777	19.2313	16.3657	8.9138
G259Chr1g1942	Chr1	71521257	71612896	+	Gene0	0.603746	123.935	98.7224	116.87
G259Chr1g1949	Chr1	71740234	71743487	-	Gene0	0.356944	22.4365	21.1171	21.7893
G259Chr1g1982	Chr1	72597934	72623159	-	Gene4	0.57967	155.987	177.384	180.257
G259Chr1g2017	Chr1	73966353	73969850	+	Gene0	0.574329	32.0522	36.427	41.5977
G259Chr1g2063	Chr1	75599627	75606676	+	Gene0	0.577778	16.0261	13.7261	14.8563
G259Chr1g2068	Chr1	75712275	75715689	-	Gene1	0.773184	22.4365	32.2036	34.6648
G259Chr1g2074	Chr1	75839543	75842001	-	Gene0	0.780661	45.9414	27.4522	34.6648
G259Chr1g2077	Chr1	75906991	75908779	-	Gene1	0.414538	588.692	544.821	599.206
G259Chr1g2084	Chr1	76361329	76374202	+	Gene3	0.44448	74.7884	61.2396	63.387
G259Chr1g2091	Chr1	76658226	76659325	+	Gene1	0.765089	831.22	843.628	809.175
G259Chr1g2099	Chr1	77205427	77272967	+	Gene0	0.643264	148.508	135.677	153.516
G259Chr1g2100	Chr1	77270632	77272805	-	Gene1	0.691227	64.1043	64.4071	70.32
G259Chr1g2122	Chr1	77974245	77983309	-	Gene3	0.609577	18.1629	23.2288	27.7318
G259Chr1g2145	Chr1	79019848	79022327	-	Gene0	0.680897	137.824	128.814	163.42
G259Chr1g2177	Chr1	81747608	81752040	-	Gene4	0.815418	388.9	328.899	383.294
G259Chr1g2188	Chr1	82247712	82249840	+	Gene4	0.551217	59.8307	70.7423	66.3583
G259Chr1g2192	Chr1	82279971	82287076	+	Gene4	0.300463	40.5994	31.6756	36.6456
G259Chr1g2193	Chr1	82283752	82286958	-	Gene3	0.300463	4.27362	2.63964	1.98085
G259Chr1g2207	Chr1	82858860	82860770	+	Gene0	0.706934	106.841	111.393	99.0423
G259Chr1g2211	Chr1	82899962	83051207	+	Gene4	0.352092	33.1206	39.0666	31.6935
G259Chr1g2212	Chr1	83048763	83051933	-	Gene3	0.352092	26.7101	24.2847	19.8085
G259Chr1g2226	Chr1	83950895	83952509	-	Gene1	0.795752	121.798	111.393	120.832
G259Chr1g2240	Chr1	84171407	84173727	+	Gene1	0.561202	16.0261	12.6703	14.8563
G259Chr1g2244	Chr1	84263143	84268563	+	Gene3	0.620606	20.2997	23.7567	32.6839
G259Chr1g2245	Chr1	84270947	84279375	-	Gene1	0.357699	377.147	363.742	323.868
G259Chr1g2281	Chr1	85688492	85693429	+	Gene1	0.608163	169.877	154.155	166.391
G259Chr1g2282	Chr1	85692167	85693362	-	Gene0	0.608163	14.9577	22.1729	23.7701
G259Chr1g2301	Chr1	86562583	86564472	-	Gene0	0.600709	18.1629	19.5333	18.818
G259Chr1g2322	Chr1	87271982	87356948	+	Gene1	0.575907	118.593	117.2	128.755
G259Chr1g2343	Chr1	87730529	87733568	-	Gene3	0.597491	28.847	26.3964	31.6935
G259Chr1g2356	Chr1	88213446	88216879	-	Gene1	0.193085	17.0945	27.9801	17.8276
G259Chr1g2429	Chr1	91120867	91126480	+	Gene1	0.446108	188.039	157.85	146.583
G259Chr1g2432	Chr1	91263778	91266333	+	Gene1	0.567026	74.7884	71.2702	97.0614
G259Chr1g2466	Chr1	92858944	92884277	+	Gene1	0.387179	65.1728	54.3765	55.4637
G259Chr1g2476	Chr1	93067361	93071697	-	Gene0	0.713071	43.8046	59.1279	32.6839
G259Chr1g2480	Chr1	93124903	93321357	-	Gene1	0.570471	94.0197	89.2197	107.956
G259Chr1g2481	Chr1	93319934	93321289	-	Gene1	0.702177	32.0522	27.9801	27.7318
G259Chr1g2495	Chr1	93881471	93886506	-	Gene0	0.734131	39.531	50.681	48.5307
G259Chr1g2498	Chr1	93923131	93932846	+	Gene0	0.643645	51.2835	43.818	45.5594
G259Chr1g2520	Chr1	95179710	95184305	+	Gene0	0.833951	45.9414	33.2594	52.4924
G259Chr1g2524	Chr1	95249257	95270062	+	Gene3	0.621071	204.065	172.632	156.487
G259Chr1g2525	Chr1	95266730	95269977	-	Gene3	0.621071	133.551	125.647	101.023
G259Chr1g2526	Chr1	95317491	95325474	+	Gene3	0.627047	67.3096	74.9657	78.2434
G259Chr1g2533	Chr1	95616095	95616897	-	Gene0	0.47116	438.046	434.484	418.949
G259Chr1g2535	Chr1	95637926	95810040	-	Gene1	0.753352	105.772	97.6666	98.0518
G259Chr1g2552	Chr1	96247746	96260110	+	Gene0	0.580568	54.4887	55.9603	29.7127
G259Chr1g2558	Chr1	96596708	96630391	+	Gene1	0.48576	596.17	545.877	598.215
G259Chr1g2578	Chr1	98092423	98094551	-	Gene3	0.362003	72.6516	89.7477	104.985
G259Chr1g2580	Chr1	98210266	98212014	-	Gene3	0.254704	51.2835	42.7621	34.6648
G259Chr1g2595	Chr1	99190266	99192995	-	Gene0	0.394261	116.456	106.641	107.956
G259Chr1g2631	Chr1	100650464	100653379	+	Gene0	0.66308	49.1467	63.3513	48.5307
G259Chr1g2635	Chr1	100760109	100801817	+	Gene0	0.906451	28.847	36.427	28.7223
G259Chr1g2639	Chr1	100934683	100936760	-	Gene1	0.624348	24.5733	26.9243	25.751
G259Chr1g2702	Chr1	104712716	104770542	+	Gene1	0.660159	246.802	227.537	279.299
G259Chr1g2724	Chr1	106072993	106086483	+	Gene0	0.667812	409.199	270.827	454.604
G259Chr1g2741	Chr1	106663368	106667554	-	Gene0	0.581409	24.5733	22.7009	25.751
G259Chr1g2746	Chr1	106775508	106794744	+	Gene0	0.936114	116.456	140.957	111.918
G259Chr1g2747	Chr1	106789335	106806301	-	Gene1	0.936114	126.072	139.373	117.86
G259Chr1g2756	Chr1	107409054	107477205	+	Gene3	0.533333	122.867	133.566	106.966
G259Chr1g2777	Chr1	108414701	108417239	-	Gene1	0.485378	1304.52	1278.64	1250.9
G259Chr1g2817	Chr1	112018921	112022471	+	Gene1	0.764227	94.0197	90.2756	118.851
G259Chr1g2822	Chr1	112325519	112367615	+	Gene4	0.59963	215.818	184.775	212.941
G259Chr1g2830	Chr1	112499006	112586523	-	Gene2	0.478355	29.9154	30.6198	40.6073
G259Chr1g2836	Chr1	112815871	112834126	+	Gene3	0.894372	52.3519	57.0162	50.5116
G259Chr1g2946	Chr1	121265245	121320595	-	Gene3	0.25693	37.3942	38.5387	43.5786
G259Chr1g2960	Chr1	122409371	122418467	+	Gene3	0.833586	90.8145	78.6612	113.899
G259Chr1g2962	Chr1	122463396	122468474	-	Gene1	0.788889	45.9414	62.2954	72.3009
G259Chr1g2981	Chr1	123459561	123468955	+	Gene3	0.65759	233.981	213.811	175.305
G259Chr1g2982	Chr1	123462770	123468594	-	Gene3	0.65759	148.508	129.87	103.004
G259Chr1g3014	Chr1	125260660	125265722	+	Gene1	0.729858	280.991	205.892	245.625
G259Chr1g3034	Chr1	126601754	126607823	-	Gene0	0.549345	119.661	96.0828	120.832
G259Chr1g3082	Chr1	131233074	131236721	+	Gene0	0.650967	168.808	279.274	251.567
G259Chr1g3109	Chr1	133186356	133370083	-	Gene1	0.676407	26.7101	21.1171	14.8563
G259Chr1g3151	Chr1	136312045	136337081	+	Gene3	0.485597	58.7623	58.072	69.3296
G259Chr1g3152	Chr1	136334692	136335180	-	Gene3	0.485597	44.873	36.9549	48.5307
G259Chr1g3153	Chr1	136448522	136452928	-	Gene0	0.878393	92.9513	90.2756	82.2051
G259Chr1g3185	Chr1	140929551	140932143	+	Gene0	0.498676	33.1206	16.8937	22.7797
G259Chr1g3370	Chr1	160625594	160636750	+	Gene1	0.600292	84.4041	68.1026	66.3583
G259Chr1g3410	Chr1	164454853	164456999	+	Gene0	0.624937	33.1206	39.5946	38.6265
G259Chr1g3416	Chr1	164583501	164634964	-	Gene3	0.731327	500.014	465.104	521.953
G259Chr1g3422	Chr1	164868729	164870929	-	Gene3	0.537988	44.873	47.5135	41.5977
G259Chr1g3423	Chr1	164873001	164874945	-	Gene3	0.571808	61.9675	43.818	51.502
G259Chr1g3460	Chr1	168569613	168571450	-	Gene0	0.812368	47.0099	38.5387	37.6361
G259Chr1g3462	Chr1	168670891	168675905	+	Gene0	0.68784	95.0881	91.3314	100.033
G259Chr1g3495	Chr1	173246257	173639427	-	Gene1	0.567113	364.326	328.899	361.504
G259Chr1g3496	Chr1	173675919	173678502	+	Gene4	0.467563	307.701	293.528	317.926
G259Chr1g3497	Chr1	173681160	173683933	-	Gene3	0.583614	386.763	349.488	377.351
G259Chr1g3504	Chr1	174470000	174473009	-	Gene4	0.476447	1332.3	1332.49	1366.78
G259Chr1g3509	Chr1	175282925	175296408	+	Gene1	0.82067	28.847	25.8684	25.751
G259Chr1g3511	Chr1	175307009	175308358	+	Gene4	0.57402	44.873	51.209	48.5307
G259Chr1g3521	Chr1	176014689	176016412	+	Gene4	0.689838	73.72	73.9098	57.4445
G259Chr1g3525	Chr1	176191800	176252652	-	Gene4	0.692239	113.251	111.921	97.0614
G259Chr1g3540	Chr1	178111588	178114065	-	Gene4	0.61553	103.635	88.6918	75.2721
G259Chr1g3542	Chr1	178125837	178127655	+	Gene1	0.701304	32.0522	26.9243	27.7318
G259Chr1g3556	Chr1	180423187	180432609	-	Gene4	0.670479	44.873	33.2594	45.5594
G259Chr1g3569	Chr1	184312043	184315945	+	Gene4	0.768561	29.9154	22.1729	32.6839
G259Chr1g3591	Chr1	187106696	187111845	-	Gene4	0.563198	119.661	130.398	116.87
G259Chr1g3599	Chr1	188142998	188146093	-	Gene4	0.640915	61.9675	62.2954	54.4732
G259Chr1g3603	Chr1	188348747	188351160	+	Gene4	0.607356	48.0783	59.1279	47.5403
G259Chr1g3619	Chr1	189810444	189815599	-	Gene0	0.481934	174.15	121.951	170.353
G259Chr1g3650	Chr1	191613309	191616014	+	Gene1	0.549754	226.502	213.283	190.161
G259Chr1g3653	Chr1	191736511	191738715	+	Gene1	0.609386	30.9838	27.9801	32.6839
G259Chr1g3685	Chr1	194279798	194287333	+	Gene0	0.61914	539.545	400.697	423.901
G259Chr1g3700	Chr1	195749811	195752127	+	Gene1	0.575321	54.4887	35.8991	21.7893
G259Chr1g3705	Chr1	196294337	196319285	+	Gene1	0.403409	38.4626	41.1783	54.4732
G259Chr1g3721	Chr1	198234516	198240960	+	Gene0	0.366855	166.671	156.266	137.669
G259Chr1g3732	Chr1	198710948	198715879	+	Gene1	0.684839	88.6777	130.398	118.851
G259Chr1g3734	Chr1	198727609	198731026	-	Gene1	0.334921	74.7884	74.9657	60.4158
G259Chr1g3748	Chr1	202114843	202118069	+	Gene0	0.481004	54.4887	71.7981	50.5116
G259Chr1g3801	Chr1	206717542	206723990	-	Gene2	0.420686	291.675	282.441	231.759
G259Chr1g3803	Chr1	207048172	207054232	+	Gene3	0.439	271.375	251.293	269.395
G259Chr1g3819	Chr1	208254750	208260200	-	Gene1	0.686705	2190.23	2179.81	2286.89
G259Chr1g3825	Chr1	208784213	208784983	+	Gene0	0.452731	91.8829	86.5801	84.1859
G259Chr1g3829	Chr1	209253292	209406201	+	Gene1	0.919697	41.6678	40.6504	35.6552
G259Chr1g3975	Chr1	223489788	223493977	+	Gene1	0.481001	47.0099	57.5441	60.4158
G259Chr1g4010	Chr1	229289193	229290506	-	Gene0	0.475725	4038.57	4086.16	3998.34
G259Chr1g4054	Chr1	236865764	236869599	+	Gene4	0.361821	120.73	80.7729	104.985
G259Chr1g4065	Chr1	237210978	237228769	+	Gene3	0.412698	37.3942	23.2288	32.6839
G259Chr1g4066	Chr1	237463604	237468228	+	Gene1	0.40541	88.6777	97.6666	95.0806
G259Chr1g4067	Chr1	237469148	237472183	-	Gene0	0.801818	117.525	128.286	114.889
G259Chr1g4078	Chr1	238406902	238408746	+	Gene1	0.558161	41.6678	63.8792	44.569
G259Chr1g4099	Chr1	239705167	239719994	-	Gene4	0.870391	37.3942	32.2036	29.7127
G259Chr1g4100	Chr1	239715277	239719898	-	Gene3	0.870391	13.8893	13.7261	10.8946
G259Chr1g4102	Chr1	239831074	239834185	-	Gene0	0.646911	33.1206	23.2288	25.751
G259Chr1g4114	Chr1	241086886	241192028	+	Gene4	0.582334	242.528	239.151	243.644
G259Chr1g4125	Chr1	243554944	243557986	-	Gene0	0.456731	22.4365	22.1729	28.7223
G259Chr1g4127	Chr1	243790687	243795367	-	Gene1	0.38877	17.0945	17.9495	24.7606
G259Chr2g4311	Chr2	77859	78629	-	Gene0	0.501743	0	0	0
G259Chr2g4320	Chr2	655234	657909	-	Gene0	0.642556	442.32	439.763	380.322
G259Chr2g4346	Chr2	3281877	3284996	-	Gene0	0.602737	81.1988	112.449	130.736
G259Chr2g4349	Chr2	3382689	3389590	-	Gene0	0.666145	277.785	250.238	278.309
G259Chr2g4362	Chr2	4937209	4940373	+	Gene1	0.63354	115.388	153.099	172.334
G259Chr2g4396	Chr2	7058171	7061521	+	Gene0	0.516356	65.1728	51.7369	59.4254
G259Chr2g4397	Chr2	7096553	7102049	+	Gene1	0.792146	70.5148	58.072	49.5211
G259Chr2g4409	Chr2	8572776	8576721	+	Gene0	0.746882	57.6939	65.9909	78.2434
G259Chr2g4468	Chr2	11340202	11342636	-	Gene1	0.669865	42.7362	33.7874	46.5499
G259Chr2g4491	Chr2	12902928	12911672	+	Gene1	0.792557	26.7101	48.5693	41.5977
G259Chr2g4501	Chr2	13632014	13666053	-	Gene1	0.460473	429.499	452.962	539.78
G259Chr2g4544	Chr2	17018938	17022770	+	Gene4	0.72152	25.6417	22.1729	27.7318
G259Chr2g4552	Chr2	17457050	17458543	+	Gene0	0.666667	44.873	25.8684	40.6073
G259Chr2g4584	Chr2	20351601	20356488	-	Gene0	0.664344	230.776	188.47	143.611
G259Chr2g4651	Chr2	25451237	25457427	-	Gene1	0.430556	38.4626	39.0666	42.5882
G259Chr2g4701	Chr2	30164918	30169111	-	Gene0	0.812688	99.3617	107.169	92.1093
G259Chr2g4716	Chr2	32912094	32915340	-	Gene0	0.564652	24.5733	34.8432	36.6456
G259Chr2g4769	Chr2	38817763	38820201	+	Gene3	0.224713	43.8046	33.2594	31.6935
G259Chr2g4782	Chr2	40251017	40367975	+	Gene3	0.445363	458.346	466.16	452.623
G259Chr2g4788	Chr2	40533642	40547773	+	Gene0	0.574792	150.645	191.638	156.487
G259Chr2g4824	Chr2	45373593	45512121	-	Gene3	0.369016	2481.91	2489.18	2558.26
G259Chr2g4827	Chr2	45797893	45935028	+	Gene3	0.66655	1673.12	1595.4	1616.37
G259Chr2g4831	Chr2	46213328	46221177	+	Gene4	0.517544	66.2412	70.7423	72.3009
G259Chr2g4832	Chr2	46334950	46343642	+	Gene0	0.777988	283.128	199.029	185.209
G259Chr2g4840	Chr2	47242754	47294041	-	Gene3	0.631139	551.297	554.852	583.359
G259Chr2g4872	Chr2	50753773	51113301	+	Gene1	0.470411	57.6939	55.4324	55.4637
G259Chr2g4895	Chr2	53634998	53636012	-	Gene1	0.456191	26.7101	29.036	28.7223
G259Chr2g4897	Chr2	53711736	53844442	+	Gene3	0.606438	630.359	572.273	567.512
G259Chr2g4943	Chr2	57797797	57930991	+	Gene0	0.738641	387.831	382.219	446.681
G259Chr2g4990	Chr2	61472950	61476282	-	Gene2	0.623932	25.6417	22.1729	25.751
G259Chr2g5025	Chr2	64112040	64114943	-	Gene0	0.59823	103.635	139.373	76.2625
G259Chr2g5102	Chr2	70666422	70667086	+	Gene0	0.533333	41.6678	33.2594	34.6648
G259Chr2g5149	Chr2	75554674	75560203	+	Gene0	0.64701	376.079	353.711	439.748
G259Chr2g5155	Chr2	75828256	75845517	+	Gene1	0.970919	98.2933	143.068	173.324
G259Chr2g5158	Chr2	75948634	75954819	-	Gene1	0.794805	34.189	19.0054	41.5977
G259Chr2g5203	Chr2	81691046	81693295	-	Gene0	0.598612	61.9675	64.4071	53.4828
G259Chr2g5268	Chr2	86088307	86096311	-	Gene0	0.736304	122.867	144.652	139.65
G259Chr2g5302	Chr2	89129517	89130913	+	Gene0	0.648404	264.965	278.746	269.395
G259Chr2g5319	Chr2	94519497	94525413	+	Gene0	0.60999	252.144	161.546	139.65
G259Chr2g5337	Chr2	97436409	97442112	+	Gene0	0.415889	37.3942	41.7063	41.5977
G259Chr2g5349	Chr2	98919559	98926947	+	Gene3	0.797684	52.3519	58.5999	56.4541
G259Chr2g5350	Chr2	98923297	98926289	-	Gene3	0.797684	37.3942	41.1783	45.5594
G259Chr2g5355	Chr2	99217799	99221307	-	Gene0	0.589935	53.4203	83.4125	71.3104
G259Chr2g5357	Chr2	99385418	99389302	-	Gene1	0.506121	348.3	339.457	381.313
G259Chr2g5371	Chr2	101410404	101468938	-	Gene3	0.486422	49.1467	49.0972	70.32
G259Chr2g5393	Chr2	102732868	102739408	-	Gene1	0.614689	224.365	205.892	201.056
G259Chr2g5403	Chr2	103657542	103659753	-	Gene0	0.532782	656.001	609.756	624.957
G259Chr2g5426	Chr2	105116046	105118894	-	Gene1	0.871978	43.8046	46.4576	33.6744
G259Chr2g5447	Chr2	106967001	106968902	-	Gene4	0.98374	106.841	130.398	109.937
G259Chr2g5454	Chr2	107572613	107579793	-	Gene1	0.715579	74.7884	58.072	57.4445
G259Chr2g5458	Chr2	107662518	107668372	+	Gene3	0.553989	152.782	160.49	165.401
G259Chr2g5469	Chr2	109353674	109403228	+	Gene4	0.595443	260.691	265.547	284.251
G259Chr2g5470	Chr2	109400073	109403132	+	Gene2	0.505192	259.623	265.02	283.261
G259Chr2g5475	Chr2	110016235	110025234	-	Gene0	0.618132	191.245	191.11	211.95
G259Chr2g5488	Chr2	112607562	112651621	+	Gene3	0.637555	19.2313	25.8684	24.7606
G259Chr2g5513	Chr2	114608982	114620569	+	Gene1	0.601932	209.408	225.953	271.376
G259Chr2g5551	Chr2	115975064	116008353	+	Gene1	0.701766	28.847	40.1225	43.5786
G259Chr2g5553	Chr2	116012369	116017206	-	Gene3	0.471831	37.3942	46.9855	42.5882
G259Chr2g5559	Chr2	116207976	116215143	+	Gene0	0.674519	44.873	31.6756	35.6552
G259Chr2g5584	Chr2	118087535	118091507	+	Gene4	0.758707	267.101	244.958	267.414
G259Chr2g5627	Chr2	121932338	121967066	+	Gene1	0.47082	13.8893	15.3099	12.8755
G259Chr2g5678	Chr2	124000358	124003896	+	Gene1	0.527503	26.7101	27.4522	29.7127
G259Chr2g5711	Chr2	125737178	125745838	+	Gene1	0.458797	35.2574	37.4828	32.6839
G259Chr2g5712	Chr2	125744035	125745598	-	Gene1	0.321098	4.27362	3.69549	7.92338
G259Chr2g5723	Chr2	126116355	126120809	+	Gene1	0.484717	53.4203	38.5387	43.5786
G259Chr2g5728	Chr2	126231612	126234561	-	Gene0	0.539868	22.4365	15.3099	23.7701
G259Chr2g5766	Chr2	128373300	128376827	-	Gene0	0.551978	404.926	400.169	337.734
G259Chr2g5771	Chr2	128792736	128796084	-	Gene0	0.656373	198.723	199.557	175.305
G259Chr2g5777	Chr2	129224885	129227595	+	Gene1	0.754048	98.2933	124.591	98.0518
G259Chr2g5800	Chr2	130673693	130739572	-	Gene0	0.639546	150.645	137.261	147.573
G259Chr2g5876	Chr2	137237611	137239043	+	Gene0	0.55	42.7362	52.2648	38.6265
G259Chr2g5877	Chr2	137250748	137251775	-	Gene4	0.529822	666.685	645.655	600.196
G259Chr2g5918	Chr2	139807276	139813741	-	Gene1	0.520072	58.7623	43.29	42.5882
G259Chr2g5926	Chr2	140212114	140217418	-	Gene1	0.715067	23.5049	24.8126	9.90423
G259Chr2g5997	Chr2	144082001	144084600	+	Gene1	0.959524	10.6841	12.1423	16.8372
G259Chr2g6013	Chr2	145153105	145156768	+	Gene1	0.645536	50.2151	57.5441	56.4541
G259Chr2g6057	Chr2	148753971	148755808	-	Gene1	0.630717	94.0197	66.5188	91.1189
G259Chr2g6058	Chr2	148756537	148759563	+	Gene0	0.628716	59.8307	42.7621	46.5499
G259Chr2g6089	Chr2	150044652	150066815	+	Gene0	0.421963	61.9675	72.854	57.4445
G259Chr2g6104	Chr2	150743473	150749906	+	Gene0	0.600381	21.3681	24.2847	35.6552
G259Chr2g6114	Chr2	151029684	151034295	+	Gene1	0.575899	41.6678	56.4882	53.4828
G259Chr2g6119	Chr2	151566774	151568532	+	Gene1	0.781634	86.5409	64.9351	65.3679
G259Chr2g6135	Chr2	151836371	151838581	+	Gene2	0.618254	56.6255	50.681	53.4828
G259Chr2g6148	Chr2	152293732	152337196	-	Gene0	0.64093	163.466	180.023	163.42
G259Chr2g6164	Chr2	152850470	152852257	+	Gene0	0.614367	14.9577	12.1423	14.8563
G259Chr2g6200	Chr2	154290395	154292065	-	Gene0	0.516582	95.0881	99.7783	109.937
G259Chr2g6215	Chr2	154795090	154797073	+	Gene1	0.502635	20.2997	17.4216	19.8085
G259Chr2g6216	Chr2	154806129	154807657	+	Gene1	0.220989	1428.46	1435.96	1456.91
G259Chr2g6230	Chr2	155330094	155464089	-	Gene1	0.761111	14.9577	11.6144	12.8755
G259Chr2g6262	Chr2	157208973	157219632	-	Gene0	0.409243	43.8046	38.0108	34.6648
G259Chr2g6273	Chr2	157402734	157404317	-	Gene1	0.711521	132.482	128.286	124.793
G259Chr2g6311	Chr2	159003120	159013624	+	Gene3	0.377764	64.1043	66.5188	60.4158
G259Chr2g6319	Chr2	159250268	159298372	+	Gene0	0.620167	23.5049	30.0919	37.6361
G259Chr2g6320	Chr2	159296898	159298216	-	Gene0	0.620167	13.8893	20.0612	24.7606
G259Chr2g6370	Chr2	162078895	162082112	+	Gene4	0.545469	49.1467	45.9297	37.6361
G259Chr2g6388	Chr2	162605349	162607479	-	Gene1	0.786218	52.3519	40.6504	62.3966
G259Chr2g6390	Chr2	162636559	162776563	+	Gene4	0.358305	23.5049	21.1171	20.7989
G259Chr2g6396	Chr2	163043160	163087421	-	Gene1	0.540774	45.9414	39.5946	48.5307
G259Chr2g6407	Chr2	163347311	163349877	-	Gene0	0.556061	16.0261	13.7261	15.8468
G259Chr2g6463	Chr2	165284159	165287339	-	Gene1	0.662414	24.5733	23.2288	17.8276
G259Chr2g6468	Chr2	165383599	165415051	-	Gene1	0.401324	57.6939	45.4018	58.4349
G259Chr2g6490	Chr2	166081053	166082392	-	Gene0	0.588889	11.7525	14.782	13.8659
G259Chr2g6498	Chr2	166151695	166182912	-	Gene1	0.734091	75.8568	77.0774	70.32
G259Chr2g6508	Chr2	166511315	166634798	-	Gene0	0.662524	27.7785	24.8126	28.7223
G259Chr2g6534	Chr2	167576861	167578659	+	Gene4	0.685353	29.9154	48.5693	42.5882
G259Chr2g6544	Chr2	168178617	168180643	-	Gene0	0.522515	50.2151	50.1531	51.502
G259Chr2g6552	Chr2	168342560	168363155	-	Gene0	0.487037	49.1467	27.9801	27.7318
G259Chr2g6569	Chr2	169215233	169285990	-	Gene1	0.542908	60.8991	46.9855	58.4349
G259Chr2g6570	Chr2	169283846	169285917	-	Gene0	0.557211	32.0522	18.4775	19.8085
G259Chr2g6578	Chr2	169376814	169378519	+	Gene1	0.653846	12.8209	8.44684	11.8851
G259Chr2g6596	Chr2	170266023	170268680	+	Gene1	0.647473	59.8307	53.3207	71.3104
G259Chr2g6637	Chr2	172219922	172223049	+	Gene1	0.580155	67.3096	54.3765	58.4349
G259Chr2g6652	Chr2	172518149	172654183	+	Gene0	0.787722	70.5148	66.5188	79.2338
G259Chr2g6682	Chr2	173428538	173432484	-	Gene1	0.71144	90.8145	73.3819	76.2625
G259Chr2g6689	Chr2	173507993	173556432	-	Gene1	0.737449	103.635	96.0828	87.1572
G259Chr2g6713	Chr2	174811492	174815704	+	Gene4	0.629562	496.809	503.115	478.374
G259Chr2g6741	Chr2	176060355	176062232	-	Gene4	0.716198	41.6678	43.818	42.5882
G259Chr2g6764	Chr2	177582214	177586233	-	Gene4	0.835387	25.6417	26.3964	30.7031
G259Chr2g6765	Chr2	177612456	177617239	-	Gene0	0.604656	52.3519	44.3459	49.5211
G259Chr2g6772	Chr2	177845850	177848341	+	Gene0	0.685991	55.5571	53.3207	55.4637
G259Chr2g6773	Chr2	177876685	178030199	+	Gene0	0.60787	130.346	121.951	121.822
G259Chr2g6797	Chr2	179344937	179351196	-	Gene0	0.557782	96.1565	96.6107	99.0423
G259Chr2g6799	Chr2	179374168	179379717	+	Gene4	0.477146	20.2997	11.0865	11.8851
G259Chr2g6879	Chr2	182799616	182801946	-	Gene0	0.482906	16.0261	18.4775	13.8659
G259Chr2g6911	Chr2	183327898	183385536	-	Gene1	0.491978	80.1304	82.3567	71.3104
G259Chr2g6913	Chr2	183404553	183407654	-	Gene0	0.42479	27.7785	25.8684	25.751
G259Chr2g6933	Chr2	184107447	184110390	+	Gene1	0.322705	83.3356	93.4431	82.2051
G259Chr2g6940	Chr2	184166361	184170497	+	Gene1	0.457004	47.0099	62.2954	64.3775
G259Chr2g6942	Chr2	184174526	184186701	-	Gene1	0.370531	35.2574	47.5135	47.5403
G259Chr2g6953	Chr2	184468608	184513626	+	Gene4	0.595192	84.4041	63.8792	68.3392
G259Chr2g6974	Chr2	185438771	185441502	-	Gene0	0.707574	47.0099	32.7315	40.6073
G259Chr2g6985	Chr2	186268789	186305047	-	Gene1	0.580857	60.8991	69.6864	70.32
G259Chr2g6986	Chr2	186304277	186310592	+	Gene3	0.580857	43.8046	46.9855	51.502
G259Chr2g6988	Chr2	186393042	186430843	-	Gene4	0.851085	222.228	257.101	250.577
G259Chr2g7045	Chr2	188051142	188052771	-	Gene1	0.5574	20.2997	14.782	26.7414
G259Chr2g7056	Chr2	188347989	188369844	+	Gene4	0.588712	20.2997	23.7567	33.6744
G259Chr2g7059	Chr2	188482123	188485938	-	Gene4	0.835491	684.848	675.219	627.928
G259Chr2g7064	Chr2	188593024	188617079	+	Gene2	0.68355	253.212	241.263	262.462
G259Chr2g7066	Chr2	188612820	188617079	+	Gene4	0.565475	126.072	115.088	124.793
G259Chr2g7088	Chr2	189002334	189070510	+	Gene1	0.562469	103.635	101.362	103.994
G259Chr2g7119	Chr2	189905842	189910049	-	Gene0	0.926901	26.7101	22.7009	25.751
G259Chr2g7130	Chr2	190069632	190070816	-	Gene0	0.598618	608.991	622.426	564.541
G259Chr2g7137	Chr2	190265759	190268600	-	Gene0	0.723178	79.062	115.088	109.937
G259Chr2g7150	Chr2	190660711	190794998	-	Gene0	0.313783	105.772	107.169	96.071
G259Chr2g7162	Chr2	190911906	190978603	-	Gene3	0.59374	258.554	231.232	232.749
G259Chr2g7165	Chr2	190988535	190990917	-	Gene0	0.462037	29.9154	30.6198	32.6839
G259Chr2g7171	Chr2	191053129	191147785	+	Gene4	0.842063	82.2672	78.1332	99.0423
G259Chr2g7182	Chr2	191253958	191259347	+	Gene0	0.571013	666.685	628.234	608.119
G259Chr2g7183	Chr2	191257636	191259340	-	Gene1	0.661382	377.147	322.564	322.878
G259Chr2g7195	Chr2	192298937	192369513	+	Gene0	0.635184	179.492	177.912	173.324
G259Chr2g7218	Chr2	193106732	193131008	+	Gene0	0.621728	35.2574	43.818	44.569
G259Chr2g7226	Chr2	193469539	193474826	+	Gene4	0.222017	66.2412	68.6306	73.2913
G259Chr2g7238	Chr2	193589175	193667636	+	Gene4	0.435301	59.8307	55.4324	59.4254
G259Chr2g7261	Chr2	194710564	194739203	-	Gene2	0.654533	79.062	68.1026	73.2913
G259Chr2g7270	Chr2	195060426	195084970	+	Gene4	0.633104	50.2151	68.1026	48.5307
G259Chr2g7281	Chr2	195493259	195495579	+	Gene4	0.598551	21.3681	38.5387	34.6648
G259Chr2g7287	Chr2	195644262	195831307	-	Gene4	0.681095	125.003	115.088	106.966
G259Chr2g7296	Chr2	196147908	196267847	+	Gene0	0.733807	183.766	188.998	171.343
G259Chr2g7315	Chr2	197067194	197070181	+	Gene1	0.424553	1887.87	2026.71	2054.14
G259Chr2g7316	Chr2	197102923	197105345	-	Gene0	0.702941	32.0522	33.7874	27.7318
G259Chr2g7320	Chr2	197176515	197210806	+	Gene1	0.496237	152.782	158.378	141.63
G259Chr2g7321	Chr2	197206416	197210874	+	Gene1	0.496237	145.303	144.652	134.697
G259Chr2g7339	Chr2	197690678	197694210	+	Gene0	0.768607	22.4365	19.0054	19.8085
G259Chr2g7384	Chr2	199348361	199357411	-	Gene3	0.769251	18.1629	12.1423	15.8468
G259Chr2g7411	Chr2	199719543	199807750	-	Gene4	0.443847	179.492	172.104	184.219
G259Chr2g7419	Chr2	199892159	199900415	+	Gene4	0.480556	54.4887	62.2954	59.4254
G259Chr2g7420	Chr2	199898006	199900286	-	Gene1	0.480556	12.8209	12.1423	14.8563
G259Chr2g7437	Chr2	200301745	200352194	-	Gene4	0.665776	148.508	135.677	157.477
G259Chr2g7443	Chr2	200429075	200433466	-	Gene1	0.642609	55.5571	44.3459	46.5499
G259Chr2g7488	Chr2	202126935	202130216	+	Gene0	0.651533	33.1206	31.6756	28.7223
G259Chr2g7490	Chr2	202133904	202140591	-	Gene1	0.87352	47.0099	35.3711	36.6456
G259Chr2g7496	Chr2	202182785	202189892	-	Gene4	0.739927	19.2313	12.1423	15.8468
G259Chr2g7503	Chr2	202242191	202243515	-	Gene4	0.270314	350.437	343.681	322.878
G259Chr2g7541	Chr2	203081497	203084540	-	Gene2	0.752795	445.525	491.5	471.441
G259Chr2g7560	Chr2	203436651	203439810	-	Gene2	0.406466	29.9154	26.9243	31.6935
G259Chr2g7564	Chr2	203515994	203591012	-	Gene1	0.390881	55.5571	64.4071	74.2817
G259Chr2g7572	Chr2	203792551	203794252	-	Gene0	0.365166	39.531	28.5081	19.8085
G259Chr2g7573	Chr2	203799530	203803235	+	Gene4	0.59615	69.4464	69.1585	78.2434
G259Chr2g7586	Chr2	204111509	204113774	-	Gene0	0.594265	66.2412	61.7675	91.1189
G259Chr2g7599	Chr2	204392776	204410143	+	Gene0	0.701258	174.15	156.794	157.477
G259Chr2g7662	Chr2	207369385	207373718	+	Gene0	0.699415	22.4365	16.8937	18.818
G259Chr2g7663	Chr2	207378290	207379580	+	Gene4	0.66406	214.75	236.511	233.74
G259Chr2g7702	Chr2	208700314	208701904	-	Gene0	0.395439	25.6417	19.0054	19.8085
G259Chr2g7710	Chr2	209087450	209089644	+	Gene0	0.817663	84.4041	91.8594	103.994
G259Chr2g7719	Chr2	209276779	209281371	+	Gene3	0.437951	258.554	270.299	236.711
G259Chr2g7720	Chr2	209278363	209281308	-	Gene3	0.437951	17.0945	11.0865	14.8563
G259Chr2g7721	Chr2	209298502	209316070	-	Gene3	0.62413	160.261	130.926	133.707
G259Chr2g7759	Chr2	210673456	210677960	+	Gene4	0.271062	33.1206	35.3711	23.7701
G259Chr2g7768	Chr2	210872477	210875468	-	Gene0	0.641443	497.877	484.109	510.068
G259Chr2g7777	Chr2	211180687	211185682	+	Gene0	0.71232	37.3942	32.7315	29.7127
G259Chr2g7795	Chr2	211675278	211678848	-	Gene0	0.662054	77.9936	98.1945	95.0806
G259Chr2g7824	Chr2	212698160	212701133	-	Gene4	0.689224	29.9154	34.8432	23.7701
G259Chr2g7854	Chr2	213654971	213655792	+	Gene1	0.434949	212.613	266.075	231.759
G259Chr2g7856	Chr2	213728641	213731743	+	Gene0	0.652231	82.2672	102.946	101.023
G259Chr2g7867	Chr2	214021571	214023839	+	Gene4	0.768562	14.9577	12.1423	10.8946
G259Chr2g7879	Chr2	214916115	214946923	-	Gene4	0.394766	306.632	321.508	329.811
G259Chr2g7891	Chr2	215103805	215105201	+	Gene4	0.489043	341.89	318.868	294.156
G259Chr2g7924	Chr2	216056812	216078071	+	Gene4	0.618109	1173.11	1218.46	1240.01
G259Chr2g7953	Chr2	216746957	216750219	-	Gene0	0.326496	20.2997	17.4216	17.8276
G259Chr2g7976	Chr2	217423562	217425484	-	Gene0	0.724323	83.3356	91.8594	92.1093
G259Chr2g7991	Chr2	217967854	217971161	-	Gene4	0.750246	19.2313	19.5333	25.751
G259Chr2g8000	Chr2	218187267	218217963	-	Gene3	0.477453	43.8046	44.8738	35.6552
G259Chr2g8035	Chr2	219149834	219154163	+	Gene4	0.850483	75.8568	65.9909	48.5307
G259Chr2g8073	Chr2	220159197	220163555	+	Gene0	0.760131	29.9154	30.0919	38.6265
G259Chr2g8097	Chr2	221536997	221562454	+	Gene4	0.738817	29.9154	26.9243	26.7414
G259Chr2g8098	Chr2	221560599	221562191	+	Gene0	0.696253	12.8209	14.782	14.8563
G259Chr2g8101	Chr2	221589525	221591646	-	Gene0	0.466393	1214.78	1233.77	1286.56
G259Chr2g8102	Chr2	221591980	221595067	+	Gene1	0.667151	19.2313	16.8937	19.8085
G259Chr2g8141	Chr2	222756472	222758866	-	Gene4	0.416941	142.098	144.652	145.592
G259Chr2g8152	Chr2	223216075	223219174	-	Gene0	0.457623	33.1206	40.1225	31.6935
G259Chr2g8161	Chr2	223424348	223436140	+	Gene4	0.475897	291.675	312.005	322.878
G259Chr2g8172	Chr2	223799952	223802203	-	Gene4	0.333196	300.222	325.203	345.657
G259Chr2g8188	Chr2	224410517	224412947	-	Gene0	0.765217	22.4365	33.7874	33.6744
G259Chr2g8196	Chr2	224675841	224678011	+	Gene3	0.343219	371.805	401.225	405.083
G259Chr2g8213	Chr2	225069182	225071176	-	Gene4	0.735747	76.9252	91.8594	86.1668
G259Chr2g8223	Chr2	225383955	225387766	+	Gene0	0.825978	74.7884	69.1585	61.4062
G259Chr2g8236	Chr2	226137371	226148941	-	Gene0	0.679488	90.8145	120.367	99.0423
G259Chr2g8255	Chr2	226499877	226501625	-	Gene0	0.407692	10.6841	15.3099	14.8563
G259Chr2g8277	Chr2	227096304	227164796	-	Gene1	0.494017	89.7461	96.0828	113.899
G259Chr2g8279	Chr2	227185472	227190897	+	Gene4	0.194444	99.3617	102.418	89.138
G259Chr2g8298	Chr2	228105169	228144102	-	Gene2	0.427578	143.166	125.647	148.563
G259Chr2g8371	Chr2	230870957	230929776	+	Gene1	0.532632	57.6939	87.108	71.3104
G259Chr2g8377	Chr2	231238857	231243048	+	Gene1	0.533048	21.3681	24.2847	15.8468
G259Chr2g8413	Chr2	232357697	232364121	-	Gene1	0.557161	338.685	332.594	293.165
G259Chr2g8417	Chr2	232486586	232488762	-	Gene0	0.570359	30.9838	22.1729	22.7797
G259Chr2g8418	Chr2	232489987	232494074	+	Gene4	0.70097	84.4041	68.6306	73.2913
G259Chr2g8420	Chr2	232518158	232525118	+	Gene4	0.644599	282.059	276.106	296.136
G259Chr2g8422	Chr2	232572645	232574430	+	Gene0	0.643098	25.6417	35.3711	30.7031
G259Chr2g8423	Chr2	232575769	232578083	-	Gene4	0.489184	53.4203	32.7315	57.4445
G259Chr2g8430	Chr2	232727090	232730447	-	Gene0	0.605953	53.4203	72.854	57.4445
G259Chr2g8457	Chr2	233593870	233595881	+	Gene0	0.477885	365.395	308.31	361.504
G259Chr2g8464	Chr2	233678095	233679389	+	Gene1	0.561161	38.4626	27.4522	23.7701
G259Chr2g8465	Chr2	233861487	233997781	-	Gene3	0.530694	87.6093	51.209	63.387
G259Chr2g8495	Chr2	235090161	235099825	+	Gene4	0.386015	74.7884	61.2396	68.3392
G259Chr2g8504	Chr2	235295523	235302695	+	Gene4	0.642828	71.5832	64.4071	87.1572
G259Chr2g8507	Chr2	235424642	235502327	+	Gene3	0.319318	102.567	111.393	97.0614
G259Chr2g8514	Chr2	235648022	235653809	+	Gene1	0.684967	37.3942	30.0919	45.5594
G259Chr2g8530	Chr2	236339894	236356199	+	Gene3	0.498388	98.2933	78.1332	72.3009
G259Chr2g8540	Chr2	236456447	236459003	+	Gene0	0.477887	253.212	211.171	228.788
G259Chr2g8556	Chr2	236804645	236808551	-	Gene1	0.610542	28.847	20.5892	35.6552
G259Chr2g8558	Chr2	236828772	236830785	-	Gene1	0.595838	26.7101	25.8684	23.7701
G259Chr2g8577	Chr2	238089224	238091504	-	Gene4	0.411862	45.9414	54.3765	56.4541
G259Chr3g8603	Chr3	405730	473457	+	Gene3	0.555104	41.6678	36.427	36.6456
G259Chr3g8611	Chr3	960021	968957	-	Gene3	0.316364	127.14	93.4431	147.573
G259Chr3g8618	Chr3	1376523	1379096	+	Gene1	0.572514	20.2997	20.5892	22.7797
G259Chr3g8639	Chr3	3459290	3463401	-	Gene4	0.504893	38.4626	32.2036	34.6648
G259Chr3g8669	Chr3	5267678	5309346	-	Gene4	0.72764	90.8145	89.7477	95.0806
G259Chr3g8701	Chr3	6514292	6519738	+	Gene4	0.689939	21.3681	16.8937	12.8755
G259Chr3g8709	Chr3	6676599	6887139	-	Gene4	0.614513	96.1565	91.3314	99.0423
G259Chr3g8722	Chr3	7649503	7651596	-	Gene1	0.527652	12.8209	7.91891	16.8372
G259Chr3g8768	Chr3	9318761	9329929	-	Gene3	0.358765	82.2672	82.3567	87.1572
G259Chr3g8770	Chr3	9350036	9352265	+	Gene1	0.532597	39.531	30.6198	31.6935
G259Chr3g8777	Chr3	9449036	9451940	-	Gene1	0.562656	115.388	120.367	138.659
G259Chr3g8800	Chr3	10163558	10167711	+	Gene0	0.936364	14.9577	6.86306	10.8946
G259Chr3g8801	Chr3	10168505	10171077	-	Gene0	0.569858	82.2672	80.7729	91.1189
G259Chr3g8803	Chr3	10189101	10252748	-	Gene3	0.738228	22.4365	15.3099	21.7893
G259Chr3g8815	Chr3	10657000	10660099	+	Gene4	0.546554	2651.78	2779.54	2732.58
G259Chr3g8829	Chr3	11386852	11520454	-	Gene4	0.730304	69.4464	71.7981	48.5307
G259Chr3g8872	Chr3	13402589	13404891	+	Gene4	0.662303	125.003	166.297	118.851
G259Chr3g8892	Chr3	15087685	15089287	+	Gene4	0.576104	230.776	262.908	250.577
G259Chr3g8901	Chr3	15589852	15592630	-	Gene0	0.322813	52.3519	36.427	40.6073
G259Chr3g8902	Chr3	15697565	15751202	+	Gene0	0.576154	26.7101	25.8684	34.6648
G259Chr3g8910	Chr3	15896306	15908234	-	Gene3	0.55668	50.2151	49.6252	61.4062
G259Chr3g8917	Chr3	16170845	16172331	-	Gene4	0.351714	34.189	32.7315	29.7127
G259Chr3g8919	Chr3	16207077	16226074	+	Gene0	0.574247	58.7623	61.7675	73.2913
G259Chr3g8920	Chr3	16224957	16228673	-	Gene0	0.574247	11.7525	21.1171	20.7989
G259Chr3g8925	Chr3	16336478	16340591	+	Gene0	0.742701	35.2574	25.8684	26.7414
G259Chr3g8928	Chr3	16376639	16395214	+	Gene3	0.630734	21.3681	41.1783	43.5786
G259Chr3g8929	Chr3	16391327	16399829	+	Gene3	0.630734	34.189	51.209	50.5116
G259Chr3g8935	Chr3	16575063	16579377	+	Gene4	0.466901	226.502	224.897	224.826
G259Chr3g8960	Chr3	17622660	17708431	-	Gene1	0.426086	33.1206	46.4576	34.6648
G259Chr3g9000	Chr3	19484236	19486591	+	Gene3	0.831253	68.378	81.8287	89.138
G259Chr3g9001	Chr3	19513997	19516156	+	Gene3	0.596103	38.4626	38.0108	39.6169
G259Chr3g9007	Chr3	19636401	19729463	+	Gene2	0.693925	97.2249	87.6359	61.4062
G259Chr3g9062	Chr3	21832019	21840287	+	Gene3	0.782833	338.685	337.346	323.868
G259Chr3g9066	Chr3	21916682	21938091	-	Gene1	0.53015	68.378	54.9044	30.7031
G259Chr3g9085	Chr3	22882979	22964383	+	Gene3	0.50358	3716.98	3661.18	3566.51
G259Chr3g9088	Chr3	23189695	23208103	+	Gene3	0.654389	125.003	118.256	124.793
G259Chr3g9091	Chr3	23302405	23305228	+	Gene1	0.655049	83.3356	129.342	120.832
G259Chr3g9105	Chr3	23766291	23782769	+	Gene0	0.726943	94.0197	97.1386	75.2721
G259Chr3g9159	Chr3	27122383	27126842	+	Gene1	0.715222	51.2835	35.3711	42.5882
G259Chr3g9165	Chr3	27917468	27964649	-	Gene3	0.870557	53.4203	51.7369	69.3296
G259Chr3g9169	Chr3	28017327	28019533	+	Gene0	0.651328	102.567	101.362	97.0614
G259Chr3g9172	Chr3	28030259	28032447	-	Gene1	0.865484	57.6939	62.8234	43.5786
G259Chr3g9199	Chr3	28788865	28791121	-	Gene1	0.685764	60.8991	45.4018	40.6073
G259Chr3g9203	Chr3	28850287	28854768	+	Gene1	0.326236	17.0945	9.50269	18.818
G259Chr3g9246	Chr3	31947687	31951053	-	Gene0	0.386026	20.2997	32.7315	35.6552
G259Chr3g9249	Chr3	32075457	32079105	+	Gene0	0.522071	91.8829	106.113	126.774
G259Chr3g9252	Chr3	32107894	32109299	+	Gene1	0.625924	115.388	125.647	132.717
G259Chr3g9261	Chr3	32278845	32330880	-	Gene1	0.493266	45.9414	57.5441	57.4445
G259Chr3g9263	Chr3	32393027	32464875	-	Gene0	0.430798	207.271	208.531	189.171
G259Chr3g9319	Chr3	34400889	34407379	+	Gene1	0.515079	18.1629	14.782	9.90423
G259Chr3g9325	Chr3	34465783	34469486	+	Gene1	0.5	17.0945	10.5585	12.8755
G259Chr3g9330	Chr3	34559086	34565170	-	Gene1	0.522359	633.565	629.817	647.736
G259Chr3g9362	Chr3	35895485	35928921	+	Gene1	0.794348	35.2574	65.9909	62.3966
G259Chr3g9367	Chr3	36068260	36070521	-	Gene0	0.487494	134.619	115.088	119.841
G259Chr3g9368	Chr3	36076678	36081742	-	Gene1	0.487428	101.499	60.1837	76.2625
G259Chr3g9376	Chr3	36363312	36379975	+	Gene3	0.660021	96.1565	100.834	118.851
G259Chr3g9390	Chr3	37065893	37067741	-	Gene1	0.458418	307.701	314.645	330.801
G259Chr3g9396	Chr3	37160075	37261791	-	Gene3	0.734077	71.5832	85.5242	83.1955
G259Chr3g9409	Chr3	37896779	37899262	+	Gene0	0.711788	91.8829	99.2503	88.1476
G259Chr3g9434	Chr3	38481173	38484878	+	Gene1	0.694444	43.8046	33.2594	45.5594
G259Chr3g9437	Chr3	38534482	38536778	-	Gene0	0.364137	104.704	100.834	97.0614
G259Chr3g9439	Chr3	38537911	38560047	-	Gene3	0.517483	75.8568	56.4882	80.2242
G259Chr3g9448	Chr3	38755799	38758240	+	Gene1	0.540444	98.2933	108.753	102.014
G259Chr3g9489	Chr3	40268964	40329929	+	Gene4	0.714116	433.773	460.881	467.479
G259Chr3g9493	Chr3	40406377	40444244	-	Gene3	0.513052	423.089	393.834	385.274
G259Chr3g9495	Chr3	40445022	40448074	+	Gene4	0.707343	22.4365	27.4522	18.818
G259Chr3g9501	Chr3	40781138	40843568	+	Gene0	0.791472	53.4203	55.4324	51.502
G259Chr3g9514	Chr3	41298994	41299398	+	Gene0	0.457679	100.43	100.834	117.86
G259Chr3g9528	Chr3	41667344	41669302	-	Gene0	0.767719	80.1304	86.5801	89.138
G259Chr3g9537	Chr3	42278862	42324922	-	Gene1	0.444191	73.72	60.1837	62.3966
G259Chr3g9538	Chr3	42321907	42324095	-	Gene1	0.427695	36.3258	23.7567	27.7318
G259Chr3g9545	Chr3	42408551	42411330	+	Gene1	0.48362	64.1043	74.9657	82.2051
G259Chr3g9560	Chr3	43025678	43057677	+	Gene1	0.720049	3048.16	3052.48	3149.54
G259Chr3g9561	Chr3	43056070	43057731	+	Gene0	0.720049	33.1206	33.7874	35.6552
G259Chr3g9577	Chr3	43662983	43666630	-	Gene0	0.225599	25.6417	19.0054	28.7223
G259Chr3g9586	Chr3	44111831	44195195	+	Gene4	0.449925	441.252	375.356	382.303
G259Chr3g9601	Chr3	44665183	44668017	-	Gene0	0.747891	89.7461	71.2702	83.1955
G259Chr3g9608	Chr3	45085170	45115448	-	Gene3	0.68582	775.663	715.342	745.788
G259Chr3g9609	Chr3	45114370	45114920	-	Gene3	0.682177	308.769	289.832	301.088
G259Chr3g9611	Chr3	45158889	45165793	+	Gene2	0.807559	54.4887	64.4071	60.4158
G259Chr3g9615	Chr3	45247043	45253465	+	Gene0	0.527666	118.593	124.063	103.994
G259Chr3g9687	Chr3	47438695	47440805	-	Gene0	0.497151	51.2835	46.9855	33.6744
G259Chr3g9698	Chr3	47713400	47719538	+	Gene1	0.48189	461.551	463.52	484.317
G259Chr3g9700	Chr3	47819474	47823687	+	Gene0	0.363588	83.3356	93.4431	92.1093
G259Chr3g9702	Chr3	47894410	48148210	+	Gene1	0.521429	213.681	203.252	179.266
G259Chr3g9712	Chr3	48410493	48413205	-	Gene1	0.670446	142.098	110.865	138.659
G259Chr3g9713	Chr3	48434824	48440638	+	Gene0	0.761072	16.0261	16.8937	15.8468
G259Chr3g9717	Chr3	48554966	48558931	+	Gene0	0.517981	123.935	131.982	120.832
G259Chr3g9718	Chr3	48564985	48567211	+	Gene0	0.720198	79.062	101.362	99.0423
G259Chr3g9721	Chr3	48591270	48616840	-	Gene3	0.797388	824.809	689.473	704.19
G259Chr3g9722	Chr3	48614308	48616807	-	Gene3	0.810154	393.173	327.843	349.619
G259Chr3g9725	Chr3	48722547	48724732	-	Gene1	0.600101	48.0783	44.3459	45.5594
G259Chr3g9728	Chr3	49152881	49168066	+	Gene1	0.509441	50.2151	58.5999	57.4445
G259Chr3g9744	Chr3	49819361	49875729	+	Gene0	0.722739	67.3096	78.6612	78.2434
G259Chr3g9759	Chr3	50147724	50351300	-	Gene0	0.527379	273.512	244.958	278.309
G259Chr3g9774	Chr3	50657784	50663991	+	Gene1	0.56561	94.0197	124.591	123.803
G259Chr3g9784	Chr3	50908830	50912224	+	Gene1	0.557497	131.414	106.641	105.975
G259Chr3g9800	Chr3	51367073	51377496	+	Gene0	0.671289	55.5571	71.7981	57.4445
G259Chr3g9808	Chr3	51726069	51730139	+	Gene1	0.582005	26.7101	31.6756	46.5499
G259Chr3g9816	Chr3	51955790	51957039	-	Gene1	0.365808	48.0783	67.0468	70.32
G259Chr3g9841	Chr3	53663717	53667263	+	Gene3	0.513904	67.3096	64.4071	63.387
G259Chr3g9859	Chr3	54986721	54988541	-	Gene0	0.567938	339.753	327.843	356.552
G259Chr3g9860	Chr3	54998555	55010729	+	Gene1	0.518431	660.275	627.178	597.225
G259Chr3g9921	Chr3	56814123	56816229	+	Gene1	0.55566	229.707	232.288	221.855
G259Chr3g9941	Chr3	57569312	57571729	-	Gene2	0.45873	8.54725	8.97477	7.92338
G259Chr3g9961	Chr3	58017903	58022076	-	Gene4	0.657059	64.1043	86.0522	79.2338
G259Chr3g10019	Chr3	60016682	60018952	-	Gene2	0.810482	113.251	127.23	120.832
G259Chr3g10025	Chr3	60281600	60283402	+	Gene0	0.507404	410.268	424.454	406.073
G259Chr3g10028	Chr3	60477330	60501998	-	Gene3	0.569529	115.388	110.337	109.937
G259Chr3g10029	Chr3	60500604	60502517	-	Gene3	0.581411	24.5733	28.5081	27.7318
G259Chr3g10060	Chr3	62738096	62740350	+	Gene0	0.414926	32.0522	33.2594	45.5594
G259Chr3g10095	Chr3	64324131	64332578	-	Gene1	0.875972	1615.43	1444.41	1502.47
G259Chr3g10096	Chr3	64333041	64337039	-	Gene1	0.531771	41.6678	22.1729	25.751
G259Chr3g10108	Chr3	64758726	64761671	+	Gene1	0.746998	32.0522	39.5946	42.5882
G259Chr3g10136	Chr3	66283159	66300252	-	Gene1	0.696323	64.1043	76.0215	83.1955
G259Chr3g10185	Chr3	68091430	68168491	+	Gene3	0.662797	137.824	114.56	127.765
G259Chr3g10186	Chr3	68166163	68168423	-	Gene3	0.662797	32.0522	18.4775	26.7414
G259Chr3g10194	Chr3	68415805	68420619	+	Gene4	0.55743	122.867	96.6107	99.0423
G259Chr3g10236	Chr3	70209543	70225584	+	Gene0	0.442617	43.8046	29.036	41.5977
G259Chr3g10268	Chr3	72370622	72696554	+	Gene4	0.443063	528.861	518.425	556.618
G259Chr3g10287	Chr3	73706928	73710616	+	Gene1	0.496296	21.3681	13.1982	12.8755
G259Chr3g10294	Chr3	73896205	73897238	-	Gene1	0.621515	9.61565	15.3099	13.8659
G259Chr3g10297	Chr3	73903353	73906319	-	Gene0	0.657376	33.1206	25.3405	36.6456
G259Chr3g10299	Chr3	73944071	73946265	+	Gene0	0.658244	30.9838	38.0108	34.6648
G259Chr3g10300	Chr3	73946848	73968454	+	Gene1	0.705222	44.873	30.6198	56.4541
G259Chr3g10330	Chr3	74733778	74736212	+	Gene4	0.668045	84.4041	75.4936	89.138
G259Chr3g10331	Chr3	74740074	74742911	-	Gene4	0.730943	44.873	36.427	42.5882
G259Chr3g10332	Chr3	74940913	74944386	+	Gene0	0.855904	45.9414	48.0414	33.6744
G259Chr3g10339	Chr3	75140694	75143802	-	Gene0	0.365657	28.847	28.5081	26.7414
G259Chr3g10341	Chr3	75146526	75147567	-	Gene0	0.512037	29.9154	27.4522	21.7893
G259Chr3g10350	Chr3	75499893	75558830	+	Gene4	0.575042	157.056	180.023	172.334
G259Chr3g10360	Chr3	76066003	76073231	+	Gene0	0.540794	54.4887	90.2756	68.3392
G259Chr3g10375	Chr3	76814478	76833113	-	Gene1	0.488514	71.5832	50.681	68.3392
G259Chr3g10437	Chr3	78993047	79082317	-	Gene4	0.625747	23.5049	20.5892	29.7127
G259Chr3g10463	Chr3	80073906	80077461	+	Gene4	0.790404	13.8893	10.0306	13.8659
G259Chr3g10496	Chr3	82247694	82251073	+	Gene4	0.690818	63.0359	40.1225	28.7223
G259Chr3g10498	Chr3	82256771	82278216	+	Gene4	0.844643	94.0197	70.7423	101.023
G259Chr3g10511	Chr3	82776573	82780609	-	Gene1	0.654928	41.6678	36.9549	59.4254
G259Chr3g10601	Chr3	86078554	86140234	+	Gene1	0.684944	49.1467	63.3513	73.2913
G259Chr3g10637	Chr3	87987303	87993588	+	Gene0	0.765401	24.5733	18.4775	30.7031
G259Chr3g10649	Chr3	88210302	88213309	-	Gene0	0.623737	67.3096	49.0972	55.4637
G259Chr3g10683	Chr3	91037681	91047000	-	Gene0	0.637527	100.43	74.4378	86.1668
G259Chr3g10747	Chr3	94725422	94760277	-	Gene4	0.422023	1027.81	1024.71	986.461
G259Chr3g10763	Chr3	95436965	95440333	+	Gene4	0.751625	167.74	164.713	206.998
G259Chr3g10777	Chr3	96951310	97145188	-	Gene3	0.354545	247.87	235.984	230.768
G259Chr3g10778	Chr3	97142042	97145043	+	Gene3	0.354545	26.7101	11.6144	16.8372
G259Chr3g10814	Chr3	98916987	98919155	+	Gene1	0.767274	75.8568	79.1891	88.1476
G259Chr3g10820	Chr3	99203580	99206333	+	Gene1	0.540598	12.8209	14.254	13.8659
G259Chr3g10837	Chr3	99977031	100012982	+	Gene1	0.729283	339.753	361.102	354.571
G259Chr3g10877	Chr3	102238984	102241534	-	Gene1	0.413793	17.0945	16.8937	15.8468
G259Chr3g10880	Chr3	102353167	102355202	+	Gene1	0.806222	36.3258	28.5081	45.5594
G259Chr3g10911	Chr3	103187352	103192810	+	Gene1	0.741435	19.2313	15.8378	18.818
G259Chr3g10969	Chr3	107035491	107036644	+	Gene4	0.480664	43.8046	39.5946	55.4637
G259Chr3g10971	Chr3	107434506	107441346	-	Gene3	0.492929	20.2997	11.6144	18.818
G259Chr3g10981	Chr3	108079624	108082814	-	Gene0	0.618784	19.2313	14.254	12.8755
G259Chr3g11010	Chr3	109782857	109786314	-	Gene0	0.489033	37.3942	35.8991	30.7031
G259Chr3g11061	Chr3	111871640	111873989	-	Gene0	0.555156	139.961	109.809	132.717
G259Chr3g11113	Chr3	115497526	115512336	+	Gene1	0.475	20.2997	20.5892	23.7701
G259Chr3g11114	Chr3	115509016	115513436	-	Gene1	0.475	9.61565	10.5585	11.8851
G259Chr3g11149	Chr3	119480928	119482619	-	Gene4	0.396991	648.522	646.183	643.775
G259Chr3g11246	Chr3	128031103	128034563	+	Gene4	0.759091	61.9675	51.7369	56.4541
G259Chr3g11311	Chr3	134288945	134290733	-	Gene4	0.510895	70.5148	63.3513	58.4349
G259Chr3g11326	Chr3	135385188	135387125	+	Gene1	0.488304	14.9577	10.5585	10.8946
G259Chr3g11370	Chr3	141276962	141279806	+	Gene1	0.507853	49.1467	45.9297	38.6265
G259Chr3g11371	Chr3	141281710	141283584	-	Gene4	0.530309	34.189	45.9297	50.5116
G259Chr3g11373	Chr3	141707611	141737302	+	Gene4	0.392956	14.9577	18.4775	30.7031
G259Chr3g11374	Chr3	141734344	141737181	+	Gene2	0.33373	10.6841	11.0865	17.8276
G259Chr3g11384	Chr3	142006834	142008533	+	Gene4	0.497211	153.85	134.621	109.937
G259Chr3g11412	Chr3	144948889	144950021	-	Gene4	0.26615	68.378	76.0215	62.3966
G259Chr3g11421	Chr3	145719167	145724488	+	Gene1	0.629167	273.512	275.578	282.27
G259Chr3g11433	Chr3	146286669	146302672	-	Gene1	0.723377	71.5832	58.072	77.253
G259Chr3g11451	Chr3	148314194	148316973	-	Gene1	0.555351	44.873	32.2036	22.7797
G259Chr3g11469	Chr3	149411266	149868337	+	Gene2	0.73448	24.5733	23.2288	28.7223
G259Chr3g11519	Chr3	153073974	153081228	-	Gene4	0.266339	40.5994	33.2594	35.6552
G259Chr3g11583	Chr3	162556791	162560129	-	Gene1	0.54623	51.2835	48.5693	40.6073
G259Chr3g11630	Chr3	166444497	166614374	-	Gene3	0.736929	79.062	73.3819	79.2338
G259Chr3g11641	Chr3	167226468	167228250	+	Gene0	0.216112	41.6678	43.818	39.6169
G259Chr3g11654	Chr3	168050069	168053258	+	Gene1	0.719999	112.183	104.002	112.908
G259Chr3g11722	Chr3	176788484	176790372	-	Gene4	0.633241	122.867	96.6107	102.014
G259Chr3g11724	Chr3	176813871	176817982	+	Gene4	0.474817	239.323	218.562	205.017
G259Chr3g11751	Chr3	178835435	178837723	-	Gene0	0.778204	90.8145	89.2197	94.0901
G259Chr3g11769	Chr3	180144040	180146709	+	Gene4	0.491572	536.34	462.464	444.7
G259Chr3g11796	Chr3	181419568	181423884	-	Gene1	0.431235	12.8209	12.6703	13.8659
G259Chr3g11825	Chr3	185483931	185485178	+	Gene0	0.572757	48.0783	43.818	47.5403
G259Chr3g11829	Chr3	185744075	185748228	-	Gene4	0.535068	3035.34	3130.08	3239.67
G259Chr3g11862	Chr3	189933485	189938270	-	Gene0	0.829517	25.6417	33.7874	41.5977
G259Chr3g11884	Chr3	193278429	193281625	+	Gene4	0.482025	126.072	121.951	95.0806
G259Chr3g11885	Chr3	193286246	193290490	+	Gene4	0.632838	96.1565	88.1639	84.1859
G259Chr3g11895	Chr3	194228851	194730691	+	Gene0	0.638078	59.8307	67.0468	60.4158
G259Chr3g11896	Chr3	194727517	194730475	+	Gene0	0.51006	43.8046	46.4576	42.5882
G259Chr3g11931	Chr3	198402961	198404260	-	Gene4	0.676154	20.2997	18.4775	18.818
G259Chr3g11957	Chr3	202414981	202420221	-	Gene4	0.828283	20.2997	12.1423	22.7797
G259Chr3g11970	Chr3	203552953	203557714	+	Gene0	0.626766	193.381	171.576	172.334
G259Chr3g11981	Chr3	204772161	204774532	+	Gene4	0.605844	92.9513	70.7423	90.1285
G259Chr3g11990	Chr3	205651897	205653477	+	Gene1	0.797844	199.792	224.897	254.539
G259Chr3g12032	Chr3	209781256	209783412	+	Gene2	0.561354	176.287	170.521	191.152
G259Chr3g12046	Chr3	211243785	211249333	-	Gene1	0.709354	177.355	155.211	133.707
G259Chr3g12049	Chr3	211671935	211719835	+	Gene4	0.603395	111.114	154.155	123.803
G259Chr3g12051	Chr3	211728726	211744283	-	Gene0	0.719267	19.2313	27.4522	22.7797
G259Chr3g12055	Chr3	212027298	212060672	+	Gene0	0.636045	198.723	236.511	206.008
G259Chr3g12070	Chr3	213138889	213142397	+	Gene0	0.507549	275.649	260.268	238.692
G259Chr3g12082	Chr3	215459792	215465163	-	Gene1	0.45398	539.545	509.978	562.56
G259Chr3g12127	Chr3	223268990	223275756	+	Gene1	0.464817	94.0197	84.9963	71.3104
G259Chr3g12143	Chr3	225030464	225034918	+	Gene3	0.507832	245.733	276.634	272.366
G259Chr3g12144	Chr3	225032382	225034791	-	Gene3	0.511038	19.2313	19.5333	28.7223
G259Chr3g12159	Chr3	226502685	226504246	-	Gene0	0.614212	66.2412	41.7063	71.3104
G259Chr3g12167	Chr3	227159744	227163695	+	Gene1	0.504057	25.6417	20.5892	15.8468
G259Chr3g12182	Chr3	228303015	228308261	-	Gene1	0.769847	64.1043	52.2648	54.4732
G259Chr3g12198	Chr3	229238806	229243977	+	Gene1	0.367094	39.531	17.4216	27.7318
G259Chr3g12217	Chr3	231781590	231783579	-	Gene0	0.45	22.4365	30.6198	27.7318
G259Chr3g12256	Chr3	234128793	234361355	-	Gene1	0.408232	73.72	80.7729	58.4349
G259Chr3g12261	Chr3	234713790	234718196	-	Gene0	0.845995	127.14	108.225	83.1955
G259Chr3g12262	Chr3	234718033	234722258	+	Gene1	0.845995	23.5049	20.5892	11.8851
G259Chr3g12287	Chr3	236367185	236370666	+	Gene0	0.451148	170.945	210.643	196.104
G259Chr3g12288	Chr3	236371521	236374724	-	Gene1	0.817005	22.4365	23.2288	21.7893
G259Chr3g12290	Chr3	236450741	236502920	+	Gene0	0.815764	48.0783	41.1783	44.569
G259Chr3g12299	Chr3	236960477	236963795	+	Gene0	0.47335	217.955	291.416	247.606
G259Chr3g12352	Chr3	240446823	240449562	-	Gene3	0.875758	27.7785	18.4775	29.7127
G259Chr3g12414	Chr3	245272309	245273692	-	Gene1	0.624854	626.086	632.985	620.005
G259Chr3g12415	Chr3	245327130	245330932	-	Gene1	0.229167	45.9414	35.3711	49.5211
G259Chr3g12416	Chr3	245426082	245428523	+	Gene1	0.496922	61.9675	52.2648	54.4732
G259Chr3g12430	Chr3	246163366	246167578	+	Gene1	0.411616	55.5571	36.9549	23.7701
G259Chr3g12444	Chr3	247039046	247192774	-	Gene1	0.538117	164.534	146.236	140.64
G259Chr3g12447	Chr3	247403916	247405872	-	Gene0	0.527781	27.7785	34.3153	35.6552
G259Chr3g12454	Chr3	247518409	247521895	-	Gene0	0.808478	55.5571	63.8792	75.2721
G259Chr3g12484	Chr3	249781721	249786000	+	Gene0	0.458297	205.134	250.238	265.433
G259Chr3g12487	Chr3	249960038	250016003	+	Gene1	0.555538	178.424	135.677	144.602
G259Chr3g12500	Chr3	250797460	250803779	+	Gene1	0.561376	77.9936	44.8738	59.4254
G259Chr3g12514	Chr3	251752187	251758950	-	Gene0	0.778898	89.7461	73.3819	83.1955
G259Chr3g12566	Chr3	253105612	253187647	+	Gene0	0.553282	1823.77	1841.41	1957.08
G259Chr3g12641	Chr3	260247435	260251128	-	Gene3	0.525397	51.2835	57.5441	54.4732
G259Chr3g12688	Chr3	264035111	264038562	-	Gene0	0.589181	26.7101	20.5892	24.7606
G259Chr3g12701	Chr3	265096060	265098342	-	Gene1	0.352301	106.841	106.641	93.0997
G259Chr3g12711	Chr3	266271476	266273240	+	Gene0	0.585832	375.01	418.118	449.652
G259Chr3g12727	Chr3	269697172	269704552	+	Gene0	0.617854	471.167	408.616	482.336
G259Chr3g12757	Chr3	272419844	272428281	+	Gene1	0.831493	30.9838	43.818	54.4732
G259Chr3g12781	Chr3	272776115	272779268	-	Gene0	0.602241	37.3942	32.7315	33.6744
G259Chr3g12787	Chr3	274019373	274020458	-	Gene1	0.523272	136.756	147.82	149.554
G259Chr3g12818	Chr3	276170464	276229429	+	Gene3	0.534921	42.7362	50.681	27.7318
G259Chr3g12819	Chr3	276224942	276229225	+	Gene3	0.534921	34.189	44.8738	26.7414
G259Chr3g12820	Chr3	276234205	276238238	+	Gene3	0.541667	29.9154	34.3153	44.569
G259Chr3g12845	Chr3	280709682	280715750	+	Gene1	0.716517	170.945	160.49	193.132
G259Chr3g12860	Chr3	284360321	284396824	+	Gene3	0.571201	60.8991	58.072	89.138
G259Chr3g12879	Chr3	288554543	288562834	+	Gene0	0.626377	63.0359	64.9351	71.3104
G259Chr3g12888	Chr3	289315020	289317941	+	Gene4	0.431479	68.378	97.6666	60.4158
G259Chr3g12927	Chr3	294325409	294343675	+	Gene1	0.621124	43.8046	41.7063	47.5403
G259Chr3g12930	Chr3	294395634	294398604	-	Gene0	0.776811	164.534	149.403	154.506
G259Chr3g12952	Chr3	296845578	296880105	-	Gene0	0.518736	63.0359	69.6864	69.3296
G259Chr3g12979	Chr3	301137277	301141676	+	Gene2	0.53373	108.977	100.306	96.071
G259Chr3g12993	Chr3	301304363	301316697	+	Gene0	0.558911	120.73	77.6053	75.2721
G259Chr3g12994	Chr3	301310034	301316426	-	Gene1	0.304762	85.4725	45.9297	39.6169
G259Chr3g13033	Chr3	307092768	307099658	+	Gene4	0.72161	134.619	133.566	144.602
G259Chr3g13040	Chr3	307223690	307228176	-	Gene1	0.601247	52.3519	91.3314	94.0901
G259Chr3g13055	Chr3	308258375	308264367	+	Gene1	0.574074	36.3258	30.0919	25.751
G259Chr3g13063	Chr3	308819977	308875542	+	Gene4	0.494398	61.9675	93.4431	89.138
G259Chr3g13077	Chr3	309478576	309481848	-	Gene2	0.731624	47.0099	46.4576	35.6552
G259Chr3g13085	Chr3	310937384	310943593	-	Gene2	0.520566	53.4203	36.9549	51.502
G259Chr3g13087	Chr3	310938804	310943338	-	Gene2	0.520566	49.1467	35.3711	49.5211
G259Chr3g13094	Chr3	311351257	311353044	-	Gene1	0.660568	61.9675	52.7927	54.4732
G259Chr3g13127	Chr3	313876385	313890182	-	Gene0	0.523724	902.803	796.114	815.118
G259Chr3g13142	Chr3	315897948	315902805	-	Gene1	0.904712	50.2151	53.3207	56.4541
G259Chr3g13144	Chr3	316030925	316046524	+	Gene1	0.483871	28.847	32.2036	30.7031
G259Chr3g13171	Chr3	320167566	320172831	+	Gene1	0.54937	21.3681	17.9495	19.8085
G259Chr4g13200	Chr4	1615580	1618934	-	Gene4	0.756958	74.7884	60.1837	67.3487
G259Chr4g13204	Chr4	2175059	2176491	+	Gene0	0.390851	19.2313	22.1729	30.7031
G259Chr4g13211	Chr4	2393927	2395015	-	Gene1	0.385118	12.8209	13.7261	15.8468
G259Chr4g13213	Chr4	2460354	2618976	+	Gene3	0.751804	30.9838	28.5081	29.7127
G259Chr4g13218	Chr4	2653977	2657763	-	Gene1	0.674263	41.6678	49.0972	43.5786
G259Chr4g13219	Chr4	2705030	2707039	+	Gene0	0.502801	20.2997	14.782	18.818
G259Chr4g13262	Chr4	4256879	4259393	-	Gene4	0.773369	79.062	108.225	90.1285
G259Chr4g13295	Chr4	5516782	5520584	-	Gene0	0.345906	28.847	30.0919	35.6552
G259Chr4g13296	Chr4	5574978	5606215	-	Gene1	0.616228	76.9252	78.6612	67.3487
G259Chr4g13328	Chr4	7098647	7100988	-	Gene4	0.518309	40.5994	62.2954	49.5211
G259Chr4g13336	Chr4	8107772	8111904	+	Gene1	0.478395	44.873	41.1783	23.7701
G259Chr4g13354	Chr4	9391528	9394746	-	Gene4	0.422593	91.8829	77.6053	76.2625
G259Chr4g13360	Chr4	9556560	9559372	-	Gene4	0.511267	236.118	265.547	276.328
G259Chr4g13361	Chr4	9564889	9566668	-	Gene1	0.645656	44.873	38.0108	40.6073
G259Chr4g13402	Chr4	11314368	11318337	+	Gene4	0.573369	41.6678	43.29	39.6169
G259Chr4g13417	Chr4	12256221	12269162	-	Gene4	0.754269	53.4203	72.326	68.3392
G259Chr4g13487	Chr4	15465193	15467565	-	Gene0	0.718687	19.2313	17.4216	20.7989
G259Chr4g13505	Chr4	16850157	16853155	-	Gene4	0.593992	576.939	489.389	486.298
G259Chr4g13509	Chr4	16966847	16977015	+	Gene4	0.528029	853.656	854.186	850.773
G259Chr4g13534	Chr4	18464288	18633365	-	Gene3	0.551691	25.6417	29.036	26.7414
G259Chr4g13538	Chr4	18677968	18679715	-	Gene1	0.669079	25.6417	30.0919	26.7414
G259Chr4g13559	Chr4	19153434	19156496	-	Gene1	0.485696	47.0099	36.9549	36.6456
G259Chr4g13565	Chr4	19758637	19829627	+	Gene4	0.611863	54.4887	50.681	57.4445
G259Chr4g13568	Chr4	19850881	19853245	+	Gene4	0.660839	23.5049	27.9801	36.6456
G259Chr4g13592	Chr4	20543948	20545782	+	Gene1	0.564793	26.7101	31.6756	27.7318
G259Chr4g13609	Chr4	21301207	21306294	-	Gene1	0.601546	175.219	163.13	177.286
G259Chr4g13614	Chr4	21572490	21581127	-	Gene4	0.840476	36.3258	38.0108	32.6839
G259Chr4g13615	Chr4	21578104	21581009	-	Gene3	0.840476	7.47884	6.33513	0.990423
G259Chr4g13667	Chr4	24455251	24463788	+	Gene0	0.723077	23.5049	20.0612	17.8276
G259Chr4g13669	Chr4	24465776	24506999	+	Gene0	0.613659	50.2151	35.3711	37.6361
G259Chr4g13675	Chr4	24551309	24554188	+	Gene4	0.896909	240.391	251.821	245.625
G259Chr4g13682	Chr4	24747046	24749468	-	Gene4	0.34881	27.7785	31.6756	28.7223
G259Chr4g13684	Chr4	24840019	24842386	-	Gene4	0.751236	21.3681	17.9495	19.8085
G259Chr4g13692	Chr4	25080655	25114632	+	Gene4	0.344874	42.7362	40.6504	51.502
G259Chr4g13698	Chr4	25566281	25569371	-	Gene3	0.532099	24.5733	30.0919	26.7414
G259Chr4g13751	Chr4	28333651	28337999	+	Gene4	0.570867	58.7623	54.9044	58.4349
G259Chr4g13774	Chr4	29222523	29224675	-	Gene1	0.583531	55.5571	41.1783	49.5211
G259Chr4g13867	Chr4	33743694	33839504	+	Gene3	0.533247	181.629	163.657	205.017
G259Chr4g13943	Chr4	37212596	37215316	-	Gene0	0.641414	14.9577	15.3099	14.8563
G259Chr4g13965	Chr4	37922774	37926604	+	Gene4	0.606729	85.4725	84.9963	78.2434
G259Chr4g13979	Chr4	38940987	39042400	+	Gene1	0.479735	50.2151	73.9098	41.5977
G259Chr4g13981	Chr4	39072445	39074026	+	Gene0	0.598135	54.4887	52.7927	43.5786
G259Chr4g14000	Chr4	40248254	40252469	+	Gene2	0.79577	66.2412	58.072	58.4349
G259Chr4g14039	Chr4	41949496	41951699	+	Gene1	0.51056	104.704	106.113	87.1572
G259Chr4g14061	Chr4	42668865	42672032	-	Gene0	0.646335	70.5148	69.1585	99.0423
G259Chr4g14063	Chr4	42747607	42751824	+	Gene0	0.722293	148.508	136.205	138.659
G259Chr4g14067	Chr4	42838194	42841449	+	Gene1	0.435197	47.0099	58.072	43.5786
G259Chr4g14070	Chr4	42942358	42944357	+	Gene0	0.67532	175.219	200.612	208.979
G259Chr4g14072	Chr4	42952838	42982608	-	Gene3	0.399521	51.2835	54.3765	53.4828
G259Chr4g14079	Chr4	43456071	43458225	-	Gene0	0.73351	32.0522	22.1729	17.8276
G259Chr4g14083	Chr4	43483444	43484992	-	Gene0	0.769221	175.219	209.059	206.008
G259Chr4g14085	Chr4	43525774	43531223	+	Gene0	0.513337	41.6678	36.427	44.569
G259Chr4g14125	Chr4	44917337	44923689	-	Gene1	0.507081	37.3942	31.1477	35.6552
G259Chr4g14127	Chr4	44940920	44954644	+	Gene0	0.548079	69.4464	67.0468	66.3583
G259Chr4g14129	Chr4	44978410	44980162	+	Gene1	0.607059	33.1206	43.29	39.6169
G259Chr4g14132	Chr4	45086623	45089161	-	Gene1	0.545238	11.7525	18.4775	13.8659
G259Chr4g14143	Chr4	45368351	45371479	+	Gene1	0.425845	10.6841	15.3099	13.8659
G259Chr4g14146	Chr4	45520182	45528052	-	Gene1	0.83408	56.6255	57.5441	58.4349
G259Chr4g14148	Chr4	45630760	45774612	-	Gene0	0.670565	19.2313	35.3711	21.7893
G259Chr4g14150	Chr4	45823597	45825413	+	Gene1	0.667458	39.531	43.29	50.5116
G259Chr4g14152	Chr4	45845289	45878181	+	Gene1	0.718117	88.6777	68.6306	79.2338
G259Chr4g14185	Chr4	47219885	47221926	+	Gene0	0.534042	193.381	208.531	187.19
G259Chr4g14211	Chr4	48101830	48144245	-	Gene3	0.674465	50.2151	33.7874	43.5786
G259Chr4g14214	Chr4	48152433	48157540	-	Gene1	0.565468	90.8145	93.4431	94.0901
G259Chr4g14228	Chr4	48511200	48518333	+	Gene3	0.579446	44.873	41.1783	62.3966
G259Chr4g14243	Chr4	48988497	49283350	+	Gene1	0.428532	21.3681	17.9495	18.818
G259Chr4g14247	Chr4	49421637	49424528	+	Gene1	0.90006	146.372	152.043	127.765
G259Chr4g14251	Chr4	49616247	49618069	+	Gene0	0.437118	19.2313	20.0612	24.7606
G259Chr4g14260	Chr4	49887953	49893343	-	Gene1	0.700405	24.5733	25.3405	19.8085
G259Chr4g14265	Chr4	49989482	50029236	+	Gene1	0.460141	60.8991	69.6864	61.4062
G259Chr4g14337	Chr4	53990928	53992695	+	Gene0	0.352099	40.5994	42.2342	39.6169
G259Chr4g14408	Chr4	57363877	57365771	-	Gene2	0.593623	33.1206	36.427	30.7031
G259Chr4g14413	Chr4	57442093	57445483	-	Gene0	0.506685	28.847	20.5892	23.7701
G259Chr4g14438	Chr4	58221214	58224299	+	Gene1	0.687715	139.961	129.87	90.1285
G259Chr4g14445	Chr4	58332389	58334582	-	Gene3	0.675814	21.3681	16.8937	22.7797
G259Chr4g14455	Chr4	59303347	59322443	-	Gene4	0.830684	33.1206	42.2342	38.6265
G259Chr4g14456	Chr4	59320057	59322344	-	Gene1	0.830684	12.8209	14.782	16.8372
G259Chr4g14471	Chr4	59847302	59850929	+	Gene4	0.561251	17.0945	24.2847	20.7989
G259Chr4g14480	Chr4	60583200	60586875	-	Gene1	0.437387	56.6255	65.463	70.32
G259Chr4g14506	Chr4	61590359	61679869	-	Gene0	0.736535	80.1304	76.5495	79.2338
G259Chr4g14522	Chr4	62857083	62860565	-	Gene4	0.566314	56.6255	44.8738	46.5499
G259Chr4g14524	Chr4	62868924	62870716	+	Gene0	0.412721	38.4626	38.0108	41.5977
G259Chr4g14530	Chr4	63021607	63028484	-	Gene3	0.454568	573.734	520.536	537.799
G259Chr4g14533	Chr4	63110197	63111566	+	Gene4	0.687606	25.6417	24.8126	33.6744
G259Chr4g14547	Chr4	63707762	63714240	+	Gene0	0.710363	29.9154	27.4522	33.6744
G259Chr4g14548	Chr4	63711816	63724594	-	Gene4	0.710363	44.873	31.1477	21.7893
G259Chr4g14552	Chr4	63855716	64013286	+	Gene4	0.494585	77.9936	67.0468	73.2913
G259Chr4g14562	Chr4	64718361	64719462	-	Gene0	0.595262	589.76	557.491	531.857
G259Chr4g14571	Chr4	65668346	65670367	-	Gene0	0.506566	0	0	1.98085
G259Chr4g14615	Chr4	66156285	66182778	+	Gene3	0.53248	138.893	133.566	146.583
G259Chr4g14618	Chr4	66207789	66210923	-	Gene0	0.567255	114.319	128.286	121.822
G259Chr4g14663	Chr4	68305217	68308689	+	Gene0	0.60582	51.2835	49.0972	50.5116
G259Chr4g14670	Chr4	68436595	68535548	-	Gene3	0.554449	86.5409	68.6306	76.2625
G259Chr4g14679	Chr4	68806154	68808976	-	Gene0	0.500334	74.7884	77.6053	63.387
G259Chr4g14682	Chr4	68877382	68988815	-	Gene0	0.271759	69.4464	49.0972	45.5594
G259Chr4g14687	Chr4	69054457	69108667	-	Gene0	0.724183	33.1206	29.5639	23.7701
G259Chr4g14716	Chr4	71048678	71050778	-	Gene1	0.714696	112.183	112.449	83.1955
G259Chr4g14717	Chr4	71069809	71075075	+	Gene1	0.430642	22.4365	19.5333	12.8755
G259Chr4g14745	Chr4	73350354	73354612	-	Gene3	0.696296	26.7101	27.4522	27.7318
G259Chr4g14750	Chr4	73477965	73494862	+	Gene3	0.773437	28.847	19.0054	22.7797
G259Chr4g14755	Chr4	73518696	73520718	+	Gene1	0.597147	56.6255	76.0215	51.502
G259Chr4g14760	Chr4	73612041	73663299	-	Gene3	0.324374	17.0945	15.8378	14.8563
G259Chr4g14765	Chr4	73719737	73724505	-	Gene0	0.549733	29.9154	26.9243	21.7893
G259Chr4g14767	Chr4	73802924	73844969	+	Gene1	0.336022	607.923	613.452	580.388
G259Chr4g14780	Chr4	74064852	74066863	+	Gene0	0.65881	90.8145	97.1386	105.975
G259Chr4g14839	Chr4	76563690	76646278	-	Gene0	0.7092	44.873	39.5946	36.6456
G259Chr4g14844	Chr4	76671592	76689656	+	Gene3	0.483524	33.1206	46.4576	46.5499
G259Chr4g14845	Chr4	76687363	76689507	+	Gene3	0.294922	25.6417	36.9549	38.6265
G259Chr4g14862	Chr4	77849477	77851006	-	Gene4	0.39568	175.219	183.719	169.362
G259Chr4g14919	Chr4	81396326	81401219	+	Gene0	0.517495	450.867	415.479	427.863
G259Chr4g14940	Chr4	82108547	82112913	+	Gene0	0.763158	34.189	30.0919	44.569
G259Chr4g14952	Chr4	82551400	82557926	-	Gene0	0.598392	222.228	248.126	208.979
G259Chr4g14959	Chr4	82713685	82715221	-	Gene4	0.692459	32.0522	34.8432	24.7606
G259Chr4g14960	Chr4	82715139	82719760	+	Gene0	0.686232	30.9838	22.7009	14.8563
G259Chr4g14971	Chr4	83382038	83385566	-	Gene0	0.553704	14.9577	12.1423	24.7606
G259Chr4g15002	Chr4	85397562	85406658	-	Gene0	0.435141	32.0522	23.7567	31.6935
G259Chr4g15096	Chr4	92669157	92676949	+	Gene3	0.503704	59.8307	55.9603	57.4445
G259Chr4g15105	Chr4	93048829	93052550	+	Gene1	0.433112	40.5994	56.4882	67.3487
G259Chr4g15119	Chr4	93641160	93767610	+	Gene0	0.791793	34.189	38.0108	38.6265
G259Chr4g15127	Chr4	94071201	94189513	-	Gene0	0.609842	145.303	138.845	161.439
G259Chr4g15147	Chr4	95459554	95461055	+	Gene0	0.548822	25.6417	20.5892	24.7606
G259Chr4g15189	Chr4	98128577	98131038	+	Gene4	0.806842	38.4626	41.1783	44.569
G259Chr4g15225	Chr4	100449277	100460097	-	Gene1	0.422807	285.264	298.279	277.318
G259Chr4g15238	Chr4	100985311	101186415	-	Gene3	0.730572	34.189	39.5946	28.7223
G259Chr4g15239	Chr4	101181113	101186386	-	Gene3	0.730572	13.8893	15.3099	15.8468
G259Chr4g15260	Chr4	102574343	102577676	+	Gene0	0.376248	271.375	309.365	247.606
G259Chr4g15265	Chr4	102804745	102808924	-	Gene4	0.819053	22.4365	32.7315	21.7893
G259Chr4g15281	Chr4	104653658	104669617	+	Gene4	0.867121	86.5409	81.3008	68.3392
G259Chr4g15295	Chr4	105918936	106059568	+	Gene3	0.471586	24.5733	36.9549	31.6935
G259Chr4g15298	Chr4	106060546	106094456	-	Gene0	0.255044	220.092	230.176	245.625
G259Chr4g15304	Chr4	106416191	106420570	-	Gene0	0.649785	80.1304	64.4071	75.2721
G259Chr4g15326	Chr4	107075207	107078822	+	Gene4	0.742573	27.7785	20.5892	23.7701
G259Chr4g15329	Chr4	107227367	107230322	+	Gene1	0.887122	111.114	96.0828	90.1285
G259Chr4g15337	Chr4	107501393	107508252	+	Gene1	0.375	71.5832	90.8035	71.3104
G259Chr4g15339	Chr4	107507919	107508239	+	Gene0	0.375	16.0261	21.1171	14.8563
G259Chr4g15340	Chr4	107509969	107532519	-	Gene0	0.5551	309.838	323.092	263.452
G259Chr4g15353	Chr4	107910890	107912712	-	Gene0	0.900285	27.7785	48.5693	31.6935
G259Chr4g15364	Chr4	108902407	108905213	+	Gene0	0.777776	54.4887	53.8486	42.5882
G259Chr4g15365	Chr4	108906528	108913046	+	Gene3	0.613233	44.873	44.8738	36.6456
G259Chr4g15397	Chr4	110227041	110235797	+	Gene1	0.711111	121.798	105.585	105.975
G259Chr4g15438	Chr4	112587962	112591446	+	Gene0	0.810558	33.1206	22.1729	15.8468
G259Chr4g15442	Chr4	112811956	112837010	+	Gene4	0.586153	65.1728	62.8234	59.4254
G259Chr4g15447	Chr4	113061509	113070110	-	Gene4	0.605733	202.997	221.202	197.094
G259Chr4g15448	Chr4	113088394	113100087	-	Gene4	0.470838	326.932	327.843	363.485
G259Chr4g15459	Chr4	113600511	113605964	+	Gene1	0.285539	29.9154	21.645	15.8468
G259Chr4g15498	Chr4	114757536	114759332	+	Gene1	0.645606	50.2151	42.2342	50.5116
G259Chr4g15511	Chr4	115743228	115796670	-	Gene1	0.759747	516.04	488.861	489.269
G259Chr4g15537	Chr4	116886308	116999288	+	Gene1	0.743443	199.792	165.769	126.774
G259Chr4g15617	Chr4	120976984	120980258	+	Gene0	0.78695	63.0359	63.8792	77.253
G259Chr4g15633	Chr4	121892503	121893841	-	Gene1	0.493495	311.974	365.854	409.045
G259Chr4g15638	Chr4	122163466	122166860	-	Gene1	0.89656	278.854	227.537	242.654
G259Chr4g15643	Chr4	122250281	122258229	-	Gene1	0.865218	16.0261	18.4775	14.8563
G259Chr4g15664	Chr4	124078877	124143417	+	Gene1	0.752863	52.3519	55.4324	61.4062
G259Chr4g15666	Chr4	124228986	124231725	+	Gene1	0.72588	56.6255	51.209	60.4158
G259Chr4g15682	Chr4	125206320	125214706	+	Gene0	0.791954	70.5148	69.1585	75.2721
G259Chr4g15687	Chr4	125254580	125257933	+	Gene1	0.745408	23.5049	21.1171	20.7989
G259Chr4g15690	Chr4	125323974	125327374	-	Gene0	0.588249	23.5049	27.9801	18.818
G259Chr4g15695	Chr4	125705735	125707392	+	Gene1	0.397927	14.9577	23.7567	27.7318
G259Chr4g15698	Chr4	125799297	125876902	-	Gene3	0.797479	56.6255	58.5999	64.3775
G259Chr4g15719	Chr4	126390370	126392367	+	Gene0	0.433115	142.098	128.286	124.793
G259Chr4g15734	Chr4	127586945	127590852	+	Gene1	0.407693	286.333	288.776	268.405
G259Chr4g15738	Chr4	127660158	127662236	+	Gene0	0.655012	33.1206	34.3153	27.7318
G259Chr4g15742	Chr4	127964579	127967158	-	Gene3	0.548577	19.2313	17.9495	17.8276
G259Chr4g15745	Chr4	128016101	128018581	+	Gene0	0.828283	13.8893	11.0865	12.8755
G259Chr4g15752	Chr4	128187991	128242303	-	Gene1	0.695281	231.844	222.257	232.749
G259Chr4g15794	Chr4	131227603	131228422	-	Gene4	0.578098	120.73	108.753	128.755
G259Chr4g15828	Chr4	132957164	133149275	+	Gene3	0.555383	24.5733	34.3153	31.6935
G259Chr4g15849	Chr4	133605808	133607405	-	Gene1	0.437558	178.424	172.632	164.41
G259Chr4g15854	Chr4	133763313	133765973	+	Gene1	0.664689	920.966	874.248	854.735
G259Chr4g15865	Chr4	134287964	134293122	+	Gene0	0.672566	61.9675	50.681	54.4732
G259Chr4g15872	Chr4	134535016	134757518	-	Gene1	0.610922	116.456	99.7783	100.033
G259Chr4g15904	Chr4	137173896	137176925	+	Gene1	0.797917	20.2997	22.1729	19.8085
G259Chr4g15922	Chr4	139593925	139599044	-	Gene4	0.732633	35.2574	42.7621	32.6839
G259Chr4g15924	Chr4	139739120	139776097	+	Gene3	0.705164	104.704	107.169	77.253
G259Chr4g15972	Chr4	143756154	143757624	-	Gene1	0.522536	25.6417	31.1477	23.7701
G259Chr4g15979	Chr4	144390599	144450042	+	Gene4	0.658811	274.58	246.542	220.864
G259Chr4g15986	Chr4	145493838	145503006	-	Gene4	0.46135	1942.36	1940.66	1898.64
G259Chr4g15995	Chr4	146200873	146205427	-	Gene1	0.57835	24.5733	21.645	20.7989
G259Chr4g15998	Chr4	146251495	146255743	-	Gene0	0.434966	24.5733	43.818	41.5977
G259Chr4g16007	Chr4	146502780	146695915	-	Gene0	0.735269	32.0522	40.6504	31.6935
G259Chr4g16008	Chr4	146693432	146695385	-	Gene4	0.749676	28.847	36.427	28.7223
G259Chr4g16010	Chr4	146733621	146754157	+	Gene0	0.468468	180.561	164.713	170.353
G259Chr4g16024	Chr4	147220692	147226473	-	Gene4	0.457601	34.189	27.9801	34.6648
G259Chr4g16027	Chr4	147326002	147327863	+	Gene4	0.56617	23.5049	23.7567	26.7414
G259Chr4g16029	Chr4	147363171	147385693	+	Gene0	0.634921	111.114	107.697	93.0997
G259Chr4g16032	Chr4	147428165	147487130	+	Gene4	0.867708	70.5148	97.1386	100.033
G259Chr4g16050	Chr4	147938248	147939848	-	Gene0	0.524265	86.5409	104.002	82.2051
G259Chr4g16089	Chr4	149892464	149895210	+	Gene4	0.598348	61.9675	46.4576	43.5786
G259Chr4g16114	Chr4	151870507	151873436	+	Gene1	0.858348	149.577	144.124	146.583
G259Chr4g16122	Chr4	152777954	152828338	-	Gene3	0.54616	138.893	128.286	152.525
G259Chr4g16123	Chr4	152818785	152828369	-	Gene3	0.58562	106.841	93.9711	108.946
G259Chr4g16144	Chr4	154416726	154418999	+	Gene1	0.638889	37.3942	28.5081	39.6169
G259Chr4g16163	Chr4	156166893	156167651	+	Gene4	0.535178	34.189	41.1783	43.5786
G259Chr4g16188	Chr4	156789202	156996111	+	Gene1	0.607893	157.056	131.982	141.63
G259Chr4g16194	Chr4	157106075	157115145	+	Gene1	0.515748	74.7884	85.5242	65.3679
G259Chr4g16195	Chr4	157112247	157115035	-	Gene4	0.411922	37.3942	43.29	24.7606
G259Chr4g16204	Chr4	157692156	157695093	-	Gene0	0.774993	114.319	97.6666	102.014
G259Chr4g16220	Chr4	158940787	158943167	-	Gene0	0.619776	95.0881	84.4684	72.3009
G259Chr4g16232	Chr4	160020320	160021774	+	Gene4	0.421601	110.046	91.3314	93.0997
G259Chr4g16241	Chr4	160720729	160723317	+	Gene3	0.494441	27.7785	29.5639	21.7893
G259Chr4g16249	Chr4	160910051	160911839	+	Gene0	0.827457	75.8568	60.1837	59.4254
G259Chr4g16286	Chr4	164478806	164479930	-	Gene4	0.221675	35.2574	24.2847	36.6456
G259Chr4g16319	Chr4	166590116	166616971	-	Gene1	0.402831	17.0945	24.2847	16.8372
G259Chr4g16336	Chr4	168426730	168429879	+	Gene4	0.624484	73.72	71.2702	85.1763
G259Chr4g16343	Chr4	169449012	169454743	-	Gene4	0.746558	35.2574	29.036	28.7223
G259Chr4g16345	Chr4	169551388	169555338	+	Gene1	0.748097	85.4725	81.3008	73.2913
G259Chr4g16367	Chr4	170812288	170831727	+	Gene4	0.817565	57.6939	70.7423	72.3009
G259Chr4g16375	Chr4	170978487	171166155	+	Gene0	0.477735	76.9252	79.1891	65.3679
G259Chr4g16420	Chr4	175053359	175101524	-	Gene0	0.691458	121.798	101.89	99.0423
G259Chr4g16499	Chr4	180816078	180820926	+	Gene0	0.541667	13.8893	9.50269	23.7701
G259Chr4g16521	Chr4	182351893	182363078	+	Gene1	0.37359	216.886	240.207	245.625
G259Chr4g16523	Chr4	182474000	182697472	-	Gene0	0.613211	1396.41	1356.77	1424.23
G259Chr4g16543	Chr4	184235670	184245805	-	Gene3	0.780379	39.531	55.9603	67.3487
G259Chr4g16610	Chr4	188004905	188010637	+	Gene1	0.717299	148.508	146.236	150.544
G259Chr4g16613	Chr4	188232522	188239785	-	Gene4	0.553736	21.3681	19.5333	25.751
G259Chr4g16619	Chr4	188851628	189371545	-	Gene4	0.642932	382.489	353.183	387.255
G259Chr4g16622	Chr4	189457708	189461005	+	Gene3	0.487151	183.766	171.048	162.429
G259Chr4g16637	Chr4	190650976	190654328	-	Gene0	0.433132	207.271	185.83	213.931
G259Chr4g16647	Chr4	190909716	190912338	-	Gene1	0.398485	22.4365	17.9495	15.8468
G259Chr4g16658	Chr4	191701383	191741001	+	Gene1	0.493664	344.027	293.528	293.165
G259Chr4g16659	Chr4	191739453	191740369	-	Gene1	0.702392	198.723	170.521	190.161
G259Chr4g16697	Chr4	195266187	195271230	-	Gene3	0.499475	544.887	503.643	498.183
G259Chr4g16722	Chr4	198991007	198998928	-	Gene0	0.664278	133.551	126.703	131.726
G259Chr4g16739	Chr4	200913411	200983051	-	Gene4	0.404192	881.435	939.711	949.815
G259Chr4g16788	Chr4	204853918	204887376	-	Gene3	0.776789	569.46	643.016	624.957
G259Chr4g16796	Chr4	205176197	205182018	+	Gene0	0.46821	135.688	171.048	161.439
G259Chr4g16797	Chr4	205180326	205181384	-	Gene1	0.424564	72.6516	100.306	94.0901
G259Chr4g16810	Chr4	206157729	206158869	+	Gene4	0.533872	297.017	293.528	316.935
G259Chr4g16820	Chr4	207521320	207524463	-	Gene1	0.516521	49.1467	50.1531	61.4062
G259Chr4g16879	Chr4	212503292	212506550	-	Gene0	0.712921	52.3519	41.7063	53.4828
G259Chr4g16926	Chr4	215869941	215873549	+	Gene1	0.675445	35.2574	45.9297	33.6744
G259Chr4g16953	Chr4	217830434	217843380	+	Gene3	0.580071	170.945	183.719	200.065
G259Chr4g16983	Chr4	219132201	219134562	-	Gene4	0.454761	90.8145	99.7783	102.014
G259Chr4g16989	Chr4	219842088	219843416	+	Gene3	0.393136	1152.81	1119.21	1017.16
G259Chr4g16996	Chr4	220272385	220275626	-	Gene1	0.800655	45.9414	63.8792	68.3392
G259Chr4g17014	Chr4	223631080	223648255	+	Gene0	0.575644	83.3356	99.2503	78.2434
G259Chr4g17045	Chr4	225949158	225951152	+	Gene0	0.619128	42.7362	46.4576	30.7031
G259Chr4g17066	Chr4	228471008	228482926	+	Gene3	0.568415	19.2313	13.7261	14.8563
G259Chr4g17072	Chr4	228990869	229016409	+	Gene0	0.814103	27.7785	34.3153	22.7797
G259Chr4g17074	Chr4	229101929	229106056	+	Gene1	0.747109	70.5148	51.7369	80.2242
G259Chr4g17102	Chr4	231838892	231840958	-	Gene0	0.347383	35.2574	33.2594	41.5977
G259Chr4g17220	Chr4	242519352	242545814	+	Gene0	0.549162	82.2672	98.1945	77.253
G259Chr4g17232	Chr4	245690496	245693012	+	Gene0	0.76917	40.5994	37.4828	28.7223
G259Chr4g17234	Chr4	245831264	245836412	-	Gene1	0.577964	49.1467	44.8738	70.32
G259Chr4g17235	Chr4	245890216	245899899	+	Gene0	0.43451	423.089	399.113	357.543
G259Chr4g17236	Chr4	245897454	245899887	-	Gene0	0.43451	383.558	357.407	329.811
G259Chr4g17237	Chr4	245900064	245943427	-	Gene1	0.542491	44.873	45.4018	40.6073
G259Chr4g17247	Chr4	246607685	246609471	+	Gene1	0.7407	115.388	111.393	155.496
G259Chr4g17267	Chr4	250456953	250461975	-	Gene4	0.788889	37.3942	32.7315	38.6265
G259Chr4g17278	Chr4	253380392	253389061	+	Gene4	0.895944	23.5049	22.7009	31.6935
G259Chr4g17286	Chr4	254789489	254792677	+	Gene4	0.557037	253.212	244.43	248.596
G259Chr4g17292	Chr4	254934722	254939309	-	Gene1	0.673032	51.2835	45.9297	47.5403
G259Chr4g17293	Chr4	254953145	254957853	+	Gene0	0.722331	66.2412	81.8287	106.966
G259Chr4g17294	Chr4	255109943	255111657	+	Gene0	0.382344	35.2574	32.2036	33.6744
G259Chr4g17357	Chr4	261559777	261562095	+	Gene0	0.64881	22.4365	17.9495	23.7701
G259Chr4g17393	Chr4	264196586	264198482	+	Gene4	0.763897	267.101	193.221	162.429
G259Chr4g17398	Chr4	264761255	264766054	-	Gene1	0.690171	26.7101	26.9243	31.6935
G259Chr4g17456	Chr4	269602539	269604330	-	Gene1	0.467823	1500.04	1586.42	1509.4
G259Chr4g17465	Chr4	270186855	270511139	+	Gene1	0.8251	72.6516	79.1891	104.985
G259Chr4g17477	Chr4	271149000	271153818	-	Gene1	0.640208	16.0261	16.8937	21.7893
G259Chr4g17484	Chr4	271847417	272012913	-	Gene0	0.594916	537.408	539.542	497.192
G259Chr4g17486	Chr4	272057611	272062415	+	Gene0	0.776975	157.056	169.465	167.381
G259Chr4g17541	Chr4	282652376	282661490	-	Gene2	0.78563	45.9414	80.7729	65.3679
G259Chr4g17546	Chr4	283411774	283418625	-	Gene0	0.676829	45.9414	40.1225	58.4349
G259Chr4g17551	Chr4	284013118	284016915	+	Gene0	0.766453	164.534	183.719	173.324
G259Chr4g17562	Chr4	284562349	284566118	+	Gene1	0.714806	47.0099	50.681	56.4541
G259Chr4g17587	Chr4	286887435	286890000	-	Gene1	0.797543	51.2835	48.0414	51.502
G259Chr4g17588	Chr4	286900222	286903900	-	Gene1	0.746979	28.847	31.1477	28.7223
G259Chr4g17589	Chr4	286990282	286994177	-	Gene2	0.660002	126.072	87.108	98.0518
G259Chr4g17610	Chr4	288143445	288221613	-	Gene3	0.645299	103.635	74.9657	52.4924
G259Chr4g17612	Chr4	288351680	288354903	-	Gene0	0.556745	48.0783	45.4018	57.4445
G259Chr4g17613	Chr4	288434627	288448216	-	Gene0	0.567026	288.47	268.715	285.242
G259Chr4g17673	Chr4	293853217	293857827	+	Gene1	0.835661	32.0522	34.8432	27.7318
G259Chr4g17683	Chr4	294635159	294749668	+	Gene0	0.559	65.1728	52.2648	54.4732
G259Chr4g17725	Chr4	299623449	299799583	+	Gene1	0.647465	114.319	125.647	100.033
G259Chr4g17726	Chr4	299797793	299798419	-	Gene0	0.717828	34.189	33.7874	29.7127
G259Chr4g17732	Chr4	299970823	300073063	-	Gene3	0.800427	86.5409	61.7675	69.3296
G259Chr4g17734	Chr4	300075745	300080061	-	Gene2	0.508951	88.6777	60.7116	68.3392
G259Chr4g17801	Chr4	307727351	307746107	+	Gene3	0.493665	66.2412	64.9351	53.4828
G259Chr4g17802	Chr4	307741932	307745858	-	Gene3	0.446684	22.4365	23.7567	22.7797
G259Chr4g17810	Chr4	308000017	308002556	+	Gene1	0.613945	25.6417	15.3099	14.8563
G259Chr4g17816	Chr4	308611808	308614037	-	Gene0	0.435664	13.8893	7.91891	14.8563
G259Chr4g17818	Chr4	308761597	308765175	-	Gene0	0.870024	30.9838	52.7927	49.5211
G259Chr4g17838	Chr4	309599482	309604145	+	Gene0	0.443726	14.9577	11.0865	16.8372
G259Chr4g17862	Chr4	311308500	311333349	-	Gene1	0.772662	176.287	191.638	208.979
G259Chr4g17917	Chr4	315983943	316361043	+	Gene3	0.7508	393.173	334.706	365.466
G259Chr4g17942	Chr4	319560442	319563699	-	Gene1	0.575531	55.5571	53.8486	59.4254
G259Chr4g17943	Chr4	319585832	319763127	-	Gene0	0.567343	267.101	284.553	304.06
G259Chr4g17964	Chr4	322825144	322869846	-	Gene1	0.625541	56.6255	49.6252	51.502
G259Chr4g17965	Chr4	322868664	322869139	-	Gene0	0.625918	12.8209	10.5585	13.8659
G259Chr4g17975	Chr4	323458593	323464472	+	Gene0	0.681256	131.414	140.429	133.707
G259Chr4g17988	Chr4	324937979	325005083	+	Gene0	0.372727	36.3258	26.3964	27.7318
G259Chr4g18026	Chr4	326957966	327087483	-	Gene2	0.711166	68.378	65.463	74.2817
G259Chr4g18054	Chr4	330113819	330116131	+	Gene0	0.526251	301.29	273.994	281.28
G259Chr4g18059	Chr4	330359957	330364384	-	Gene0	0.547518	42.7362	36.427	50.5116
G259Chr4g18079	Chr4	331793355	331838318	+	Gene4	0.57762	25.6417	26.3964	27.7318
G259Chr4g18080	Chr4	331836527	331838064	-	Gene1	0.57762	20.2997	20.5892	18.818
G259Chr4g18123	Chr4	334458801	334460936	+	Gene0	0.6375	21.3681	12.6703	10.8946
G259Chr4g18131	Chr4	334909201	334911729	+	Gene4	0.538889	13.8893	19.5333	18.818
G259Chr4g18134	Chr4	335112690	335217429	-	Gene1	0.647825	64.1043	71.2702	85.1763
G259Chr4g18142	Chr4	335385580	335388313	-	Gene0	0.878292	250.007	240.207	258.5
G259Chr4g18212	Chr4	339271583	339277424	+	Gene1	0.583064	3476.59	3496.46	3772.52
G259Chr4g18223	Chr4	340558200	340984705	-	Gene4	0.802121	73.72	86.5801	83.1955
G259Chr4g18224	Chr4	340981379	340983664	+	Gene3	0.802121	55.5571	60.1837	62.3966
G259Chr4g18237	Chr4	343290223	343301187	+	Gene4	0.524916	572.665	537.958	592.273
G259Chr4g18272	Chr4	347058593	347061297	-	Gene1	0.751656	100.43	87.108	105.975
G259Chr4g18277	Chr4	347667514	347669826	+	Gene0	0.678147	106.841	126.175	89.138
G259Chr4g18318	Chr4	351331398	351333434	-	Gene4	0.727183	54.4887	65.463	53.4828
G259Chr4g18403	Chr4	358435015	358437142	-	Gene4	0.534179	32.0522	24.2847	23.7701
G259Chr4g18420	Chr4	359371318	359372829	+	Gene0	0.415987	17.0945	13.7261	18.818
G259Chr4g18427	Chr4	359573230	359576332	+	Gene4	0.771211	239.323	246.542	263.452
G259Chr4g18429	Chr4	359785423	359788946	+	Gene4	0.811267	128.209	127.23	123.803
G259Chr4g18442	Chr4	361468252	361483021	-	Gene0	0.524032	98.2933	89.7477	87.1572
G259Chr4g18443	Chr4	361478823	361483000	-	Gene0	0.524032	47.0099	40.6504	36.6456
G259Chr4g18498	Chr4	367200082	367203524	+	Gene4	0.629945	147.44	158.378	182.238
G259Chr4g18513	Chr4	368357937	368633988	+	Gene3	0.472222	73.72	64.4071	57.4445
G259Chr4g18530	Chr4	369134121	369139274	-	Gene4	0.613674	56.6255	87.6359	64.3775
G259Chr4g18537	Chr4	369788010	369790936	-	Gene1	0.800658	34.189	36.427	35.6552
G259Chr4g18562	Chr4	372003171	372007626	+	Gene0	0.696246	568.392	568.05	639.813
G259Chr4g18575	Chr4	372862717	372865954	-	Gene1	0.652613	42.7362	54.9044	47.5403
G259Chr4g18583	Chr4	373105915	373129351	-	Gene0	0.458276	45.9414	34.8432	37.6361
G259Chr4g18592	Chr4	373478538	373480861	-	Gene0	0.895628	42.7362	27.9801	39.6169
G259Chr4g18600	Chr4	373754048	373756550	-	Gene4	0.370395	27.7785	32.7315	30.7031
G259Chr4g18645	Chr4	377783476	377784705	+	Gene0	0.662704	59.8307	53.8486	53.4828
G259Chr4g18707	Chr4	381979335	381980351	-	Gene2	0.58467	12.8209	20.5892	15.8468
G259Chr4g18741	Chr4	385312311	385316486	+	Gene2	0.732665	35.2574	21.1171	24.7606
G259Chr4g18743	Chr4	385448427	385474417	+	Gene4	0.683838	19.2313	10.5585	18.818
G259Chr4g18744	Chr4	385472219	385474459	-	Gene4	0.683838	18.1629	9.50269	16.8372
G259Chr4g18748	Chr4	385870464	385985517	-	Gene4	0.675309	28.847	40.6504	48.5307
G259Chr4g18787	Chr4	390366347	390414264	-	Gene1	0.302684	1683.81	1743.22	1871.9
G259Chr4g18791	Chr4	390620695	390622076	+	Gene0	0.539496	18.1629	17.9495	23.7701
G259Chr4g18849	Chr4	396726983	396735456	+	Gene0	0.435027	91.8829	62.8234	69.3296
G259Chr4g18853	Chr4	396810216	396811055	-	Gene4	0.517353	28.847	21.645	22.7797
G259Chr4g18859	Chr4	396894393	396996147	+	Gene3	0.696216	106.841	99.2503	92.1093
G259Chr4g18911	Chr4	399767265	399770820	+	Gene1	0.762269	27.7785	35.8991	44.569
G259Chr4g18934	Chr4	400456708	400460518	-	Gene1	0.403922	34.189	27.4522	26.7414
G259Chr4g18944	Chr4	401109641	401163930	+	Gene3	0.594014	75.8568	94.499	81.2147
G259Chr4g18964	Chr4	401921713	401923557	+	Gene0	0.789896	149.577	163.657	157.477
G259Chr4g18966	Chr4	402074027	402074843	-	Gene4	0.680405	486.125	515.785	492.24
G259Chr4g18973	Chr4	402876853	402880750	+	Gene0	0.684868	58.7623	50.1531	59.4254
G259Chr4g18975	Chr4	402929958	402934580	+	Gene4	0.492196	52.3519	31.6756	41.5977
G259Chr4g18978	Chr4	403004338	403010213	+	Gene4	0.590541	44.873	59.6558	55.4637
G259Chr4g18979	Chr4	403020714	403027716	+	Gene1	0.66385	521.382	489.389	544.732
G259Chr4g18997	Chr4	403554636	403571309	-	Gene0	0.491161	32.0522	25.8684	33.6744
G259Chr4g19001	Chr4	403746437	403749535	+	Gene4	0.721054	110.046	130.398	146.583
G259Chr4g19002	Chr4	403752381	403763899	+	Gene4	0.559799	131.414	158.906	130.736
G259Chr4g19024	Chr4	404368272	404369696	-	Gene1	0.431548	24.5733	20.0612	23.7701
G259Chr4g19027	Chr4	404419282	404421512	-	Gene1	0.738889	17.0945	20.0612	18.818
G259Chr4g19042	Chr4	405073487	405075517	-	Gene0	0.39109	22.4365	23.7567	18.818
G259Chr4g19055	Chr4	405608333	405609175	-	Gene4	0.29779	35.2574	40.6504	50.5116
G259Chr4g19060	Chr4	405808688	405811865	-	Gene0	0.830065	26.7101	28.5081	41.5977
G259Chr4g19061	Chr4	405813877	405826644	-	Gene3	0.737285	66.2412	48.5693	67.3487
G259Chr4g19067	Chr4	405999461	406003130	+	Gene4	0.533333	13.8893	7.91891	9.90423
G259Chr4g19069	Chr4	406041003	406042552	-	Gene0	0.603806	50.2151	35.8991	40.6073
G259Chr4g19079	Chr4	406423089	406425623	+	Gene4	0.581044	18.1629	9.50269	18.818
G259Chr4g19081	Chr4	406466690	406564965	-	Gene4	0.599443	479.714	495.196	509.077
G259Chr5g19137	Chr5	1604270	1605355	-	Gene0	0.464927	61.9675	51.7369	42.5882
G259Chr5g19160	Chr5	3997436	4114229	-	Gene3	0.416428	53.4203	72.326	85.1763
G259Chr5g19169	Chr5	5163376	5197288	+	Gene3	0.718823	70.5148	51.209	58.4349
G259Chr5g19178	Chr5	5354952	5359121	-	Gene0	0.422376	87.6093	95.5549	125.784
G259Chr5g19183	Chr5	5548850	5635386	+	Gene0	0.624572	1106.87	1072.75	1037.96
G259Chr5g19196	Chr5	6025913	6033985	+	Gene0	0.668398	72.6516	91.8594	59.4254
G259Chr5g19200	Chr5	6422271	6470031	+	Gene0	0.637143	27.7785	31.6756	27.7318
G259Chr5g19205	Chr5	6604162	6607661	+	Gene0	0.733137	21.3681	22.1729	23.7701
G259Chr5g19212	Chr5	6813167	6816893	+	Gene1	0.565468	24.5733	24.2847	35.6552
G259Chr5g19222	Chr5	7151250	7152796	-	Gene4	0.507558	72.6516	85.5242	92.1093
G259Chr5g19229	Chr5	7341214	7343975	-	Gene4	0.54765	28.847	27.4522	22.7797
G259Chr5g19230	Chr5	7368177	7369665	+	Gene0	0.779585	131.414	155.211	177.286
G259Chr5g19246	Chr5	8294111	8358250	-	Gene4	0.605802	513.903	514.201	491.25
G259Chr5g19279	Chr5	10458565	10813304	-	Gene4	0.508453	240.391	261.324	245.625
G259Chr5g19289	Chr5	12916762	13218775	+	Gene4	0.519415	102.567	107.169	87.1572
G259Chr5g19333	Chr5	14773247	14774360	+	Gene0	0.722455	58.7623	48.0414	50.5116
G259Chr5g19340	Chr5	15354806	15401940	+	Gene1	0.466931	621.812	653.574	649.717
G259Chr5g19357	Chr5	17788565	17792681	+	Gene4	0.547543	30.9838	24.8126	19.8085
G259Chr5g19367	Chr5	18783686	18786139	+	Gene0	0.618416	65.1728	65.9909	62.3966
G259Chr5g19371	Chr5	19316562	19493457	-	Gene3	0.654768	174.15	145.708	150.544
G259Chr5g19381	Chr5	20532580	20534865	+	Gene4	0.879167	20.2997	13.1982	22.7797
G259Chr5g19384	Chr5	20685463	20687103	+	Gene4	0.682705	482.919	503.115	498.183
G259Chr5g19386	Chr5	20693941	20708567	-	Gene0	0.548074	299.154	258.684	282.27
G259Chr5g19391	Chr5	20721933	20725185	-	Gene1	0.588889	11.7525	9.50269	15.8468
G259Chr5g19393	Chr5	20819911	20852811	-	Gene4	0.621795	35.2574	26.3964	27.7318
G259Chr5g19398	Chr5	21005251	21085222	-	Gene4	0.660881	106.841	138.845	145.592
G259Chr5g19402	Chr5	21279751	21283075	-	Gene1	0.744977	37.3942	32.7315	52.4924
G259Chr5g19407	Chr5	21471046	21496234	+	Gene4	0.264231	112.183	116.672	102.014
G259Chr5g19425	Chr5	23187231	23191575	+	Gene4	0.593171	21.3681	16.3657	23.7701
G259Chr5g19436	Chr5	23472906	23489498	-	Gene2	0.560201	40.5994	63.8792	78.2434
G259Chr5g19437	Chr5	23484331	23489363	-	Gene4	0.560201	25.6417	41.1783	50.5116
G259Chr5g19438	Chr5	23498169	23503012	+	Gene4	0.83683	30.9838	18.4775	24.7606
G259Chr5g19509	Chr5	29623767	29625634	-	Gene4	0.53895	20.2997	24.8126	20.7989
G259Chr5g19513	Chr5	29718825	29721720	-	Gene1	0.413424	23.5049	28.5081	21.7893
G259Chr5g19531	Chr5	31847739	31851485	+	Gene4	0.668251	30.9838	36.427	38.6265
G259Chr5g19545	Chr5	32649300	32650630	+	Gene0	0.639301	43.8046	40.1225	50.5116
G259Chr5g19550	Chr5	32760569	32761528	+	Gene4	0.534405	643.18	682.082	645.756
G259Chr5g19574	Chr5	36972928	36976669	-	Gene1	0.703907	18.1629	15.3099	13.8659
G259Chr5g19580	Chr5	37216083	37218089	-	Gene0	0.542533	47.0099	54.9044	54.4732
G259Chr5g19607	Chr5	39558695	39593439	-	Gene1	0.814418	94.0197	85.5242	94.0901
G259Chr5g19608	Chr5	39592268	39592913	-	Gene0	0.814418	48.0783	43.818	49.5211
G259Chr5g19609	Chr5	39625478	39629742	+	Gene4	0.536458	36.3258	36.427	28.7223
G259Chr5g19672	Chr5	41568027	41570753	+	Gene1	0.418686	41.6678	42.7621	48.5307
G259Chr5g19693	Chr5	42719609	42724919	+	Gene1	0.788185	69.4464	73.9098	73.2913
G259Chr5g19712	Chr5	44014120	44015902	-	Gene0	0.474026	33.1206	29.5639	24.7606
G259Chr5g19717	Chr5	44157294	44159447	-	Gene4	0.623782	101.499	82.3567	78.2434
G259Chr5g19729	Chr5	45892676	45894431	-	Gene1	0.47094	17.0945	15.3099	16.8372
G259Chr5g19758	Chr5	47544394	47547044	-	Gene0	0.44691	519.245	529.511	499.173
G259Chr5g19760	Chr5	47626795	47628685	+	Gene1	0.644038	26.7101	25.3405	27.7318
G259Chr5g19766	Chr5	49062751	49067128	-	Gene4	0.702496	16.0261	16.3657	19.8085
G259Chr5g19767	Chr5	49062812	49064776	+	Gene0	0.702496	0	0.527927	0.990423
G259Chr5g19777	Chr5	49283842	49314169	-	Gene0	0.541989	469.03	436.068	405.083
G259Chr5g19787	Chr5	49524317	49524794	+	Gene4	0.804574	77.9936	84.4684	60.4158
G259Chr5g19798	Chr5	49816901	49819680	+	Gene3	0.475694	52.3519	58.5999	62.3966
G259Chr5g19822	Chr5	51447826	51465843	-	Gene0	0.390538	162.398	177.912	174.314
G259Chr5g19832	Chr5	53598246	53600190	-	Gene0	0.726938	317.317	329.427	328.82
G259Chr5g19873	Chr5	55929285	55933367	-	Gene2	0.854342	17.0945	19.0054	21.7893
G259Chr5g19893	Chr5	57988066	57990597	-	Gene0	0.594598	36.3258	27.9801	45.5594
G259Chr5g19899	Chr5	58243587	58302826	+	Gene4	0.537792	223.297	248.654	227.797
G259Chr5g19915	Chr5	60797342	60799604	-	Gene0	0.789744	20.2997	11.6144	16.8372
G259Chr5g19941	Chr5	63791892	63794803	+	Gene4	0.754872	174.15	194.805	228.788
G259Chr5g19953	Chr5	64320403	64322142	-	Gene1	0.796677	167.74	172.104	176.295
G259Chr5g19966	Chr5	65316688	65321689	-	Gene4	0.675515	48.0783	39.5946	28.7223
G259Chr5g20014	Chr5	71341534	71371053	+	Gene1	0.27752	72.6516	65.463	53.4828
G259Chr5g20015	Chr5	71369865	71370528	-	Gene0	0.27752	35.2574	29.036	30.7031
G259Chr5g20029	Chr5	72254610	72259350	+	Gene0	0.672244	21.3681	27.4522	24.7606
G259Chr5g20030	Chr5	72259033	72262284	-	Gene0	0.672244	2.13681	5.27927	2.97127
G259Chr5g20031	Chr5	72277342	72281324	-	Gene1	0.689492	172.013	168.409	192.142
G259Chr5g20032	Chr5	72293103	72294993	+	Gene1	0.674304	172.013	193.749	171.343
G259Chr5g20033	Chr5	72294926	72295942	-	Gene0	0.674304	9.61565	19.0054	14.8563
G259Chr5g20040	Chr5	72542301	72545451	+	Gene1	0.840804	63.0359	48.0414	74.2817
G259Chr5g20045	Chr5	73679393	74116521	-	Gene0	0.656667	47.0099	46.4576	39.6169
G259Chr5g20085	Chr5	76650616	76710190	+	Gene1	0.662444	53.4203	34.8432	46.5499
G259Chr5g20115	Chr5	78899786	78979011	-	Gene3	0.850353	61.9675	70.7423	79.2338
G259Chr5g20122	Chr5	79196877	79199276	-	Gene0	0.670733	127.14	135.677	123.803
G259Chr5g20126	Chr5	79904264	80043463	+	Gene1	0.675878	193.381	204.836	194.123
G259Chr5g20216	Chr5	88179099	88181557	+	Gene0	0.690479	47.0099	39.5946	41.5977
G259Chr5g20226	Chr5	88451983	88457051	+	Gene0	0.637754	30.9838	42.7621	48.5307
G259Chr5g20227	Chr5	88614402	88619533	+	Gene0	0.64868	36.3258	27.4522	45.5594
G259Chr5g20265	Chr5	92298584	92300752	-	Gene0	0.729237	208.339	222.785	188.18
G259Chr5g20284	Chr5	93313444	93316085	-	Gene0	0.70242	64.1043	59.1279	68.3392
G259Chr5g20307	Chr5	94956876	94965664	+	Gene3	0.511564	191.245	200.084	193.132
G259Chr5g20357	Chr5	99433659	99438445	-	Gene0	0.617211	596.17	588.639	634.861
G259Chr5g20361	Chr5	100390048	100392308	-	Gene0	0.691754	137.824	151.515	142.621
G259Chr5g20363	Chr5	100661096	101018102	-	Gene0	0.685394	77.9936	60.7116	46.5499
G259Chr5g20393	Chr5	104783760	104932748	+	Gene1	0.79697	29.9154	32.2036	28.7223
G259Chr5g20418	Chr5	107293565	107301160	+	Gene0	0.418149	25.6417	22.1729	20.7989
G259Chr5g20425	Chr5	107852857	107858985	+	Gene1	0.859173	206.202	163.13	153.516
G259Chr5g20459	Chr5	113708484	113720442	+	Gene0	0.871779	82.2672	27.4522	63.387
G259Chr5g20481	Chr5	120627903	120635942	-	Gene1	0.723745	68.378	109.281	99.0423
G259Chr5g20490	Chr5	121856995	121863036	+	Gene1	0.653127	63.0359	48.5693	70.32
G259Chr5g20495	Chr5	122839908	122843009	-	Gene0	0.584445	120.73	125.647	144.602
G259Chr5g20548	Chr5	128353598	128483885	+	Gene3	0.761106	261.759	239.679	218.883
G259Chr5g20558	Chr5	128864121	129085970	+	Gene3	0.571544	210.476	149.403	186.199
G259Chr5g20565	Chr5	129587778	129590399	+	Gene1	0.709886	206.202	186.886	203.037
G259Chr5g20575	Chr5	130086126	130090566	+	Gene1	0.379644	39.531	49.6252	49.5211
G259Chr5g20606	Chr5	132751456	132754493	+	Gene0	0.692997	26.7101	25.3405	23.7701
G259Chr5g20607	Chr5	132761372	132763577	+	Gene1	0.733935	117.525	153.627	145.592
G259Chr5g20609	Chr5	133538755	133541988	+	Gene1	0.690833	24.5733	16.8937	20.7989
G259Chr5g20624	Chr5	135172375	135178650	+	Gene1	0.797222	39.531	46.9855	43.5786
G259Chr5g20628	Chr5	135305952	135313742	+	Gene0	0.588743	34.189	40.1225	35.6552
G259Chr5g20635	Chr5	135718393	135722630	-	Gene1	0.682316	48.0783	56.4882	57.4445
G259Chr5g20664	Chr5	138433658	138437533	-	Gene0	0.687908	54.4887	46.4576	45.5594
G259Chr5g20673	Chr5	139804830	139839554	+	Gene3	0.799315	90.8145	76.0215	76.2625
G259Chr5g20675	Chr5	139843494	139852231	-	Gene1	0.726478	77.9936	61.7675	104.985
G259Chr5g20736	Chr5	145965805	145981663	+	Gene1	0.751648	55.5571	43.29	64.3775
G259Chr5g20738	Chr5	145981352	145983426	+	Gene0	0.751648	0	0.527927	0
G259Chr5g20741	Chr5	146095926	146098779	-	Gene1	0.607753	43.8046	55.4324	51.502
G259Chr5g20781	Chr5	149645051	149657090	-	Gene0	0.7567	55.5571	38.0108	40.6073
G259Chr5g20820	Chr5	154294128	154637052	+	Gene3	0.753547	45.9414	51.7369	54.4732
G259Chr5g20837	Chr5	155289007	155293906	+	Gene0	0.877554	38.4626	33.2594	32.6839
G259Chr5g20842	Chr5	155663939	155668395	+	Gene1	0.611905	27.7785	29.5639	24.7606
G259Chr5g20866	Chr5	157620244	157621945	+	Gene0	0.44174	18.1629	16.3657	24.7606
G259Chr5g20873	Chr5	158039301	158294248	-	Gene0	0.642954	54.4887	44.8738	27.7318
G259Chr5g20882	Chr5	159033836	159036462	+	Gene3	0.687093	16.0261	12.1423	13.8659
G259Chr5g20883	Chr5	159037588	159211527	-	Gene0	0.541259	388.9	335.234	290.194
G259Chr5g20891	Chr5	159885988	159893958	+	Gene3	0.718927	56.6255	50.681	61.4062
G259Chr5g20961	Chr5	164633070	164639346	+	Gene1	0.542167	86.5409	90.8035	80.2242
G259Chr5g20962	Chr5	164651757	164672890	-	Gene3	0.576998	57.6939	51.7369	65.3679
G259Chr5g20964	Chr5	164708694	164720905	+	Gene1	0.610232	47.0099	40.1225	51.502
G259Chr5g20975	Chr5	165526182	165531412	+	Gene0	0.559317	40.5994	33.7874	31.6935
G259Chr5g20976	Chr5	165539288	165543621	-	Gene0	0.766529	38.4626	38.5387	29.7127
G259Chr5g20977	Chr5	165662134	165913356	-	Gene1	0.655291	26.7101	27.4522	34.6648
G259Chr5g21021	Chr5	171888835	171892863	+	Gene1	0.521395	34.189	30.6198	50.5116
G259Chr5g21023	Chr5	171965746	171969877	+	Gene0	0.550031	40.5994	35.8991	35.6552
G259Chr5g21026	Chr5	172499649	172501641	-	Gene1	0.562986	180.561	162.074	173.324
G259Chr5g21036	Chr5	174181960	174460390	-	Gene1	0.637782	514.972	503.115	484.317
G259Chr5g21040	Chr5	174546022	174582779	+	Gene0	0.468182	32.0522	32.7315	32.6839
G259Chr5g21051	Chr5	175918388	176216251	+	Gene1	0.506293	96.1565	119.312	103.004
G259Chr5g21056	Chr5	176426431	176429235	-	Gene0	0.636317	58.7623	50.1531	38.6265
G259Chr5g21067	Chr5	177565189	177570957	+	Gene1	0.668602	35.2574	19.5333	22.7797
G259Chr5g21086	Chr5	179623833	179635583	+	Gene1	0.51358	77.9936	64.9351	78.2434
G259Chr5g21088	Chr5	179799501	179822033	-	Gene0	0.772687	91.8829	90.2756	86.1668
G259Chr5g21089	Chr5	179819571	179821943	-	Gene0	0.789149	66.2412	67.0468	68.3392
G259Chr5g21092	Chr5	180071467	180075268	+	Gene1	0.597482	144.235	130.398	104.985
G259Chr5g21109	Chr5	181060165	181070713	-	Gene3	0.662758	23.5049	28.5081	19.8085
G259Chr5g21134	Chr5	182233566	182319588	+	Gene0	0.739852	72.6516	82.8846	69.3296
G259Chr5g21159	Chr5	183589041	183591158	+	Gene1	0.736413	57.6939	61.2396	47.5403
G259Chr5g21181	Chr5	184317946	184320537	+	Gene3	0.290158	22.4365	24.8126	15.8468
G259Chr5g21201	Chr5	186307970	186310636	+	Gene0	0.569048	29.9154	23.7567	39.6169
G259Chr5g21205	Chr5	186724107	186741063	-	Gene0	0.554926	37.3942	42.2342	39.6169
G259Chr5g21208	Chr5	186793636	186955609	+	Gene0	0.62297	885.708	1007.81	1012.21
G259Chr5g21217	Chr5	187774473	187781814	-	Gene1	0.471132	60.8991	40.1225	35.6552
G259Chr5g21257	Chr5	189817262	189819381	+	Gene0	0.792029	14.9577	16.3657	12.8755
G259Chr5g21277	Chr5	191734327	191737423	+	Gene0	0.795195	16.0261	22.1729	25.751
G259Chr5g21278	Chr5	191738331	191742554	-	Gene1	0.697735	75.8568	67.5747	73.2913
G259Chr5g21280	Chr5	192024107	192027930	-	Gene0	0.3597	362.19	394.362	401.121
G259Chr5g21293	Chr5	193490533	193582166	+	Gene2	0.750828	34.189	30.6198	31.6935
G259Chr5g21327	Chr5	198134303	198149287	+	Gene3	0.664021	428.431	503.115	537.799
G259Chr5g21338	Chr5	198850674	198855475	-	Gene1	0.467005	1385.72	1322.46	1382.63
G259Chr5g21348	Chr5	199205201	199206395	-	Gene0	0.516461	128.209	126.175	145.592
G259Chr5g21371	Chr5	200545954	200603423	-	Gene0	0.68469	189.108	223.313	219.874
G259Chr5g21395	Chr5	202330136	202333047	-	Gene0	0.482015	40.5994	63.3513	39.6169
G259Chr5g21398	Chr5	202643954	202686481	+	Gene1	0.752525	24.5733	31.1477	36.6456
G259Chr5g21422	Chr5	204224416	204228441	+	Gene0	0.562858	52.3519	78.6612	85.1763
G259Chr5g21440	Chr5	205289097	205373545	-	Gene4	0.722222	27.7785	32.7315	49.5211
G259Chr5g21486	Chr5	209697189	209698242	+	Gene1	0.346133	178.424	186.886	169.362
G259Chr5g21495	Chr5	211415375	211437116	-	Gene0	0.625194	33.1206	27.9801	20.7989
G259Chr5g21496	Chr5	211435414	211436736	-	Gene4	0.640092	12.8209	8.44684	3.96169
G259Chr5g21515	Chr5	213275896	213281397	-	Gene0	0.871879	63.0359	59.6558	69.3296
G259Chr5g21591	Chr5	219934085	219944271	+	Gene3	0.264329	23.5049	47.5135	47.5403
G259Chr5g21597	Chr5	220570254	220586474	-	Gene4	0.783384	35.2574	19.0054	35.6552
G259Chr5g21630	Chr5	222196373	222198433	+	Gene4	0.702337	132.482	163.13	154.506
G259Chr5g21633	Chr5	222264937	222342238	+	Gene3	0.663384	67.3096	52.2648	47.5403
G259Chr5g21653	Chr5	223336176	223338377	-	Gene0	0.644253	20.2997	26.9243	21.7893
G259Chr5g21665	Chr5	224007976	224201649	-	Gene0	0.564512	301.29	285.609	333.772
G259Chr5g21691	Chr5	225261955	225265774	-	Gene1	0.513041	88.6777	62.2954	59.4254
G259Chr5g21747	Chr5	228142746	228168764	+	Gene0	0.572805	65.1728	63.8792	38.6265
G259Chr5g21754	Chr5	228838344	228842234	-	Gene0	0.838971	21.3681	22.1729	19.8085
G259Chr5g21756	Chr5	228879036	228884050	-	Gene4	0.448393	445.525	449.794	486.298
G259Chr5g21772	Chr5	229916391	229919766	+	Gene1	0.56208	64.1043	88.6918	79.2338
G259Chr5g21802	Chr5	231799105	231805654	+	Gene4	0.665095	21.3681	19.5333	11.8851
G259Chr5g21803	Chr5	231809603	231815311	+	Gene0	0.873296	14.9577	17.4216	20.7989
G259Chr5g21828	Chr5	233811768	233816201	+	Gene4	0.851463	41.6678	53.8486	61.4062
G259Chr5g21855	Chr5	236330207	236334714	+	Gene3	0.494472	177.355	193.221	186.199
G259Chr5g21860	Chr5	236404269	236405681	-	Gene4	0.544444	54.4887	59.1279	73.2913
G259Chr5g21866	Chr5	236643006	236645729	-	Gene4	0.911827	37.3942	48.0414	45.5594
G259Chr5g21891	Chr5	238897468	238900487	-	Gene4	0.799473	48.0783	46.4576	59.4254
G259Chr5g21907	Chr5	240542721	240554308	+	Gene4	0.657111	142.098	227.009	238.692
G259Chr5g21908	Chr5	240552398	240557078	+	Gene0	0.657111	103.635	145.708	150.544
G259Chr5g21940	Chr5	242293373	242296186	-	Gene4	0.711618	26.7101	31.1477	25.751
G259Chr5g21970	Chr5	244291454	244296406	-	Gene3	0.761863	122.867	90.8035	103.994
G259Chr5g21979	Chr5	244574493	244578208	-	Gene1	0.861355	53.4203	45.9297	48.5307
G259Chr5g21999	Chr5	246379975	246385189	+	Gene4	0.555072	41.6678	32.7315	22.7797
G259Chr5g22013	Chr5	246733601	246736853	+	Gene1	0.389706	18.1629	20.0612	17.8276
G259Chr5g22023	Chr5	246932990	246936794	+	Gene1	0.447392	106.841	106.113	112.908
G259Chr5g22028	Chr5	247076530	247099453	+	Gene2	0.561149	25.6417	24.2847	35.6552
G259Chr5g22029	Chr5	247098140	247099321	-	Gene0	0.585043	12.8209	10.5585	15.8468
G259Chr5g22032	Chr5	247160152	247179245	-	Gene0	0.590488	134.619	143.596	140.64
G259Chr5g22060	Chr5	248740338	248744700	+	Gene3	0.726474	323.727	318.34	291.184
G259Chr5g22063	Chr5	248762998	248767878	-	Gene1	0.749337	53.4203	37.4828	36.6456
G259Chr5g22068	Chr5	248920173	248958550	+	Gene3	0.578295	111.114	98.7224	132.717
G259Chr5g22089	Chr5	249509506	249512226	+	Gene4	0.630662	42.7362	36.9549	33.6744
G259Chr5g22111	Chr5	250700060	250700822	-	Gene0	0.450307	182.697	194.277	164.41
G259Chr5g22151	Chr5	252733198	252735706	+	Gene3	0.581293	68.378	63.3513	76.2625
G259Chr5g22168	Chr5	253600771	253628249	-	Gene0	0.540404	32.0522	39.5946	25.751
G259Chr5g22169	Chr5	253627030	253628240	-	Gene1	0.540404	27.7785	36.9549	20.7989
G259Chr5g22175	Chr5	253680426	253742961	-	Gene1	0.561111	27.7785	35.3711	33.6744
G259Chr5g22183	Chr5	254016503	254018487	-	Gene0	0.475239	104.704	88.6918	97.0614
G259Chr5g22188	Chr5	254089814	254157537	+	Gene1	0.457254	51.2835	63.3513	63.387
G259Chr5g22198	Chr5	254783838	254787259	+	Gene4	0.489019	76.9252	62.2954	55.4637
G259Chr5g22200	Chr5	254839224	254842578	+	Gene4	0.590429	120.73	108.225	106.966
G259Chr5g22229	Chr5	255984019	255986423	+	Gene4	0.316667	11.7525	11.0865	13.8659
G259Chr5g22231	Chr5	256010676	256251705	-	Gene4	0.542511	844.041	849.963	781.443
G259Chr5g22232	Chr5	256248490	256251600	-	Gene1	0.495007	143.166	163.657	147.573
G259Chr5g22298	Chr5	259484103	259651189	-	Gene2	0.505158	33.1206	41.7063	34.6648
G259Chr5g22308	Chr5	259970632	260006526	+	Gene3	0.579762	131.414	148.348	162.429
G259Chr5g22310	Chr5	260003661	260006401	-	Gene3	0.579762	81.1988	93.4431	105.975
G259Chr5g22325	Chr5	260744218	260842597	+	Gene1	0.890822	165.603	155.211	166.391
G259Chr5g22367	Chr5	263252193	263255533	+	Gene4	0.72614	351.505	350.544	379.332
G259Chr5g22382	Chr5	263790257	264064396	-	Gene4	0.661861	313.043	345.792	365.466
G259Chr5g22394	Chr5	264339627	264341590	-	Gene0	0.540278	51.2835	50.1531	46.5499
G259Chr5g22404	Chr5	264799137	264804833	-	Gene1	0.793809	68.378	76.5495	76.2625
G259Chr5g22454	Chr5	266859913	266862820	+	Gene4	0.356436	283.128	299.863	305.05
G259Chr5g22457	Chr5	267190109	267192529	-	Gene1	0.488837	214.75	229.648	191.152
G259Chr5g22461	Chr5	267262838	267342096	-	Gene0	0.601845	107.909	120.895	111.918
G259Chr5g22462	Chr5	267338563	267341944	-	Gene4	0.601845	50.2151	45.4018	36.6456
G259Chr5g22485	Chr5	268731802	268801571	-	Gene0	0.661537	104.704	88.6918	85.1763
G259Chr5g22499	Chr5	269023017	269045195	-	Gene3	0.642184	150.645	167.353	141.63
G259Chr5g22504	Chr5	269114244	269118033	-	Gene4	0.499354	41.6678	46.9855	65.3679
G259Chr5g22515	Chr5	270132342	270135590	-	Gene4	0.698946	92.9513	89.7477	79.2338
G259Chr5g22521	Chr5	270198023	270295929	+	Gene4	0.571441	183.766	175.272	182.238
G259Chr5g22525	Chr5	270352494	270357622	-	Gene0	0.558428	33.1206	29.5639	32.6839
G259Chr5g22533	Chr5	270976002	270978344	-	Gene4	0.571419	12.8209	11.0865	17.8276
G259Chr5g22567	Chr5	272843860	272846291	-	Gene1	0.692167	38.4626	40.6504	44.569
G259Chr5g22579	Chr5	273550312	273551712	+	Gene0	0.479886	74.7884	70.2143	63.387
G259Chr5g22621	Chr5	275648805	275650640	+	Gene4	0.38463	378.216	420.758	374.38
G259Chr5g22628	Chr5	275870623	275874709	-	Gene0	0.502689	16.0261	13.1982	19.8085
G259Chr5g22634	Chr5	275995143	276036007	-	Gene3	0.679037	36.3258	38.5387	42.5882
G259Chr5g22635	Chr5	276032460	276035693	+	Gene3	0.597769	22.4365	27.9801	28.7223
G259Chr5g22649	Chr5	277083432	277086086	-	Gene1	0.579486	873.956	944.462	946.844
G259Chr5g22680	Chr5	278389842	278392893	+	Gene0	0.714734	29.9154	38.0108	36.6456
G259Chr5g22690	Chr5	278526447	278527542	-	Gene1	0.526205	26.7101	35.3711	30.7031
G259Chr5g22707	Chr5	279224528	279282191	-	Gene4	0.797325	601.512	544.821	563.55
G259Chr5g22708	Chr5	279280425	279284802	+	Gene3	0.925526	108.977	108.225	111.918
G259Chr5g22717	Chr5	279586017	279590258	+	Gene3	0.583779	42.7362	43.818	37.6361
G259Chr5g22727	Chr5	280157051	280166549	+	Gene1	0.671794	23.5049	23.2288	16.8372
G259Chr5g22766	Chr5	281984056	282045030	+	Gene4	0.45771	568.392	589.695	574.445
G259Chr5g22782	Chr5	282523680	282564222	-	Gene4	0.559991	38.4626	33.2594	34.6648
G259Chr5g22790	Chr5	282885332	282895504	-	Gene1	0.567529	105.772	100.834	100.033
G259Chr5g22820	Chr5	284376755	284378977	-	Gene0	0.681741	94.0197	88.6918	116.87
G259Chr5g22835	Chr5	284691751	284703374	+	Gene4	0.418263	34.189	30.6198	25.751
G259Chr5g22885	Chr5	287401701	287425308	-	Gene4	0.604981	33.1206	22.1729	38.6265
G259Chr5g22888	Chr5	287463978	287480316	+	Gene4	0.806915	39.531	40.6504	47.5403
G259Chr5g22892	Chr5	287593209	287629410	+	Gene1	0.631423	52.3519	60.7116	48.5307
G259Chr5g22908	Chr5	288147525	288190414	-	Gene1	0.684874	51.2835	36.427	34.6648
G259Chr5g22932	Chr5	288830999	288943400	+	Gene3	0.574291	459.414	448.738	439.748
G259Chr5g22933	Chr5	288939976	288942660	-	Gene3	0.575698	238.254	213.811	246.615
G259Chr5g22946	Chr5	289566707	289638188	-	Gene1	0.699717	924.171	871.08	894.352
G259Chr5g22947	Chr5	289636939	289638044	-	Gene4	0.699717	741.474	687.889	712.114
G259Chr5g22952	Chr5	289670709	289723203	-	Gene4	0.759764	25.6417	23.7567	45.5594
G259Chr5g22971	Chr5	290870288	290881921	-	Gene0	0.564084	94.0197	59.1279	52.4924
G259Chr5g22980	Chr5	291380224	291401410	+	Gene0	0.465602	133.551	156.794	102.014
G259Chr5g22994	Chr5	292171795	292177255	-	Gene0	0.683333	24.5733	25.8684	28.7223
G259Chr5g23007	Chr5	292838862	292858565	+	Gene0	0.769604	79.062	74.4378	76.2625
G259Chr5g23016	Chr5	293271720	293276598	-	Gene1	0.63007	37.3942	49.0972	36.6456
G259Chr5g23021	Chr5	293367577	293401882	+	Gene0	0.550596	34.189	39.5946	40.6073
G259Chr5g23023	Chr5	293420321	293423239	-	Gene4	0.70446	52.3519	52.2648	39.6169
G259Chr5g23033	Chr5	293726428	293771726	-	Gene1	0.550153	103.635	111.393	103.004
G259Chr5g23054	Chr5	294328895	294333698	-	Gene4	0.408009	17.0945	16.3657	24.7606
G259Chr5g23058	Chr5	294412745	294418116	+	Gene4	0.911819	165.603	149.931	160.448
G259Chr5g23061	Chr5	294444398	294618704	-	Gene2	0.782642	39.531	32.7315	20.7989
G259Chr5g23078	Chr5	295089876	295201689	-	Gene2	0.443928	233.981	229.648	206.008
G259Chr5g23083	Chr5	295298983	295402561	-	Gene0	0.544289	434.841	427.093	424.891
G259Chr5g23126	Chr5	298008866	298012151	-	Gene1	0.887169	42.7362	26.3964	31.6935
G259Chr5g23131	Chr5	298325579	298328234	+	Gene1	0.690006	229.707	174.216	200.065
G259Chr5g23145	Chr5	298849223	298850978	-	Gene1	0.822474	19.2313	31.1477	37.6361
G259Chr5g23165	Chr5	299524935	299552459	+	Gene4	0.744048	35.2574	48.5693	42.5882
G259Chr5g23182	Chr5	300436097	300440889	+	Gene1	0.684721	65.1728	46.9855	72.3009
G259Chr5g23187	Chr5	300814800	300842205	-	Gene0	0.896284	32.0522	22.7009	33.6744
G259Chr5g23191	Chr5	300894112	300897048	+	Gene4	0.865314	215.818	193.749	230.768
G259Chr5g23202	Chr5	301209530	301212376	+	Gene3	0.646542	95.0881	84.9963	76.2625
G259Chr5g23218	Chr5	302320272	302323935	+	Gene0	0.386905	22.4365	13.7261	14.8563
G259Chr5g23220	Chr5	302470675	302471895	+	Gene0	0.709936	11.7525	10.0306	6.93296
G259Chr5g23226	Chr5	302739762	302904673	-	Gene0	0.314059	73.72	82.3567	51.502
G259Chr5g23231	Chr5	303006132	303017404	+	Gene0	0.74902	39.531	34.3153	49.5211
G259Chr5g23242	Chr5	303374417	303377065	+	Gene4	0.515444	243.597	261.852	239.682
G259Chr5g23250	Chr5	303674559	303676763	-	Gene0	0.478348	20.2997	25.8684	28.7223
G259Chr5g23251	Chr5	303683022	303684127	+	Gene4	0.378353	49.1467	65.463	66.3583
G259Chr5g23272	Chr5	305264872	305269539	+	Gene1	0.328552	51.2835	41.7063	57.4445
G259Chr5g23275	Chr5	305392374	305401570	-	Gene0	0.420685	34.189	22.7009	23.7701
G259Chr5g23277	Chr5	305404972	305419254	+	Gene1	0.728571	24.5733	33.7874	30.7031
G259Chr5g23343	Chr5	308706338	308712506	+	Gene0	0.656167	153.85	176.328	175.305
G259Chr5g23349	Chr5	308952338	308953486	+	Gene1	0.38282	522.45	550.628	543.742
G259Chr5g23351	Chr5	308963767	308981191	-	Gene1	0.645674	96.1565	88.6918	99.0423
G259Chr5g23352	Chr5	308979106	308981090	+	Gene1	0.45349	65.1728	54.3765	65.3679
G259Chr5g23356	Chr5	309124288	309128654	-	Gene1	0.765181	37.3942	54.9044	58.4349
G259Chr5g23365	Chr5	309413499	309416566	+	Gene1	0.565049	189.108	230.704	213.931
G259Chr5g23398	Chr5	311500348	311502764	+	Gene0	0.733271	53.4203	63.3513	48.5307
G259Chr5g23427	Chr5	312425080	312426956	+	Gene0	0.751379	30.9838	45.9297	38.6265
G259Chr5g23433	Chr5	312620201	312641212	-	Gene3	0.570691	61.9675	57.0162	49.5211
G259Chr5g23436	Chr5	312757437	312790220	+	Gene3	0.214516	56.6255	57.0162	71.3104
G259Chr5g23442	Chr5	312953019	312954995	-	Gene0	0.416078	60.8991	79.1891	90.1285
G259Chr5g23462	Chr5	314000510	314040863	-	Gene0	0.747961	182.697	214.866	208.979
G259Chr5g23484	Chr5	315204150	315277189	+	Gene0	0.575781	115.388	144.652	133.707
G259Chr5g23492	Chr5	316163472	316166361	+	Gene1	0.682906	17.0945	22.7009	10.8946
G259Chr5g23532	Chr5	317463002	317518770	-	Gene0	0.501035	54.4887	60.1837	58.4349
G259Chr5g23545	Chr5	317994804	318003451	-	Gene1	0.549076	95.0881	89.2197	85.1763
G259Chr5g23573	Chr5	320001586	320020935	+	Gene0	0.742274	66.2412	68.1026	66.3583
G259Chr5g23578	Chr5	320085636	320087553	+	Gene0	0.646018	23.5049	23.7567	32.6839
G259Chr5g23592	Chr5	320494614	320553517	-	Gene1	0.72604	83.3356	87.6359	71.3104
G259Chr5g23601	Chr5	321061709	321063585	-	Gene0	0.428608	29.9154	38.0108	34.6648
G259Chr5g23626	Chr5	321754014	321756625	+	Gene0	0.884113	108.977	121.423	121.822
G259Chr5g23641	Chr5	322303969	322306581	-	Gene0	0.261852	84.4041	75.4936	65.3679
G259Chr5g23648	Chr5	322925076	322964645	+	Gene0	0.817196	57.6939	39.0666	44.569
G259Chr5g23656	Chr5	323156878	323192861	-	Gene0	0.627794	51.2835	56.4882	55.4637
G259Chr5g23688	Chr5	323602206	323604704	-	Gene0	0.82217	34.189	29.036	29.7127
G259Chr5g23689	Chr5	323616260	323621273	-	Gene1	0.636366	34.189	49.0972	80.2242
G259Chr5g23708	Chr5	325519289	325520711	+	Gene0	0.559999	65.1728	72.854	67.3487
G259Chr5g23714	Chr5	325592899	325595033	-	Gene0	0.420873	28.847	20.5892	19.8085
G259Chr5g23718	Chr5	325702978	325707830	-	Gene1	0.554895	110.046	100.306	99.0423
G259Chr5g23719	Chr5	325721268	325812769	-	Gene2	0.52724	663.48	630.345	628.918
G259Chr5g23726	Chr5	326494557	326498213	+	Gene0	0.559299	63.0359	67.0468	79.2338
G259Chr5g23741	Chr5	327268707	327270816	+	Gene0	0.682163	115.388	109.281	104.985
G259Chr5g23817	Chr5	331491688	331495643	-	Gene1	0.531698	105.772	91.3314	136.678
G259Chr5g23841	Chr5	332243365	332519714	+	Gene1	0.712191	308.769	327.315	360.514
G259Chr5g23842	Chr5	332516105	332519587	-	Gene4	0.693173	36.3258	29.5639	43.5786
G259Chr5g23853	Chr5	333017985	333021052	+	Gene4	0.519752	95.0881	87.6359	98.0518
G259Chr5g23855	Chr5	333107159	333108388	+	Gene2	0.716976	133.551	156.794	152.525
G259Chr5g23865	Chr5	333347679	333351675	+	Gene0	0.569698	42.7362	31.6756	41.5977
G259Chr5g23893	Chr5	334570085	334578967	+	Gene3	0.790876	61.9675	55.9603	45.5594
G259Chr5g23906	Chr5	335152594	335153765	+	Gene1	0.430354	67.3096	74.4378	72.3009
G259Chr5g23907	Chr5	335190527	335192740	+	Gene0	0.71939	83.3356	74.4378	85.1763
G259Chr5g23920	Chr5	335550644	335604308	-	Gene4	0.78744	53.4203	48.5693	60.4158
G259Chr5g23925	Chr5	335811822	335817644	-	Gene3	0.396038	392.105	498.891	493.23
G259Chr5g23927	Chr5	335853164	335871327	+	Gene0	0.456944	90.8145	81.3008	58.4349
G259Chr5g23944	Chr5	336325433	336341195	+	Gene3	0.745333	45.9414	43.29	38.6265
G259Chr5g23960	Chr5	336959325	336966607	+	Gene4	0.610212	67.3096	58.5999	61.4062
G259Chr5g23961	Chr5	336963159	336966033	-	Gene3	0.610212	60.8991	44.8738	52.4924
G259Chr5g23962	Chr5	337009924	337304935	-	Gene3	0.453283	107.909	64.4071	86.1668
G259Chr5g23987	Chr5	339123283	339627465	-	Gene1	0.644162	28.847	26.9243	43.5786
G259Chr5g24010	Chr5	340630557	340633722	-	Gene4	0.660359	103.635	93.9711	97.0614
G259Chr5g24011	Chr5	340650310	340651814	-	Gene4	0.673196	251.075	272.411	280.29
G259Chr5g24018	Chr5	340819139	340858923	+	Gene0	0.577455	13.8893	26.9243	30.7031
G259Chr5g24019	Chr5	340856929	340858607	-	Gene1	0.577455	11.7525	20.0612	25.751
G259Chr5g24023	Chr5	340967429	340971211	-	Gene1	0.669058	513.903	498.891	542.752
G259Chr5g24058	Chr5	342112548	342117007	+	Gene4	0.812636	22.4365	24.2847	18.818
G259Chr5g24060	Chr5	342159235	342174415	+	Gene3	0.805318	147.44	128.286	154.506
G259Chr5g24061	Chr5	342171138	342177342	+	Gene3	0.839381	68.378	57.5441	65.3679
G259Chr5g24064	Chr5	342290777	342295995	-	Gene4	0.568634	17.0945	16.3657	18.818
G259Chr5g24077	Chr5	343154815	343157075	-	Gene4	0.224167	43.8046	42.2342	46.5499
G259Chr5g24085	Chr5	343535450	343538721	-	Gene4	0.6163	14.9577	27.4522	24.7606
G259Chr5g24108	Chr5	345038996	345077786	+	Gene3	0.815651	38.4626	34.8432	37.6361
G259Chr5g24109	Chr5	345075066	345077707	-	Gene3	0.815651	17.0945	11.6144	15.8468
G259Chr5g24113	Chr5	345128278	345129868	+	Gene0	0.358148	240.391	227.009	208.979
G259Chr5g24116	Chr5	345138348	345174165	-	Gene1	0.463621	55.5571	49.6252	53.4828
G259Chr5g24138	Chr5	346556992	346562833	-	Gene3	0.810153	34.189	37.4828	49.5211
G259Chr5g24155	Chr5	347359242	347361328	+	Gene0	0.625924	22.4365	30.0919	30.7031
G259Chr5g24161	Chr5	347621372	347635732	-	Gene0	0.303006	69.4464	62.2954	70.32
G259Chr5g24168	Chr5	348148388	348150437	-	Gene0	0.603734	138.893	109.809	143.611
G259Chr5g24169	Chr5	348171198	348177095	-	Gene3	0.605559	136.756	148.348	134.697
G259Chr5g24170	Chr5	348174849	348177000	-	Gene3	0.899079	61.9675	62.2954	54.4732
G259Chr5g24177	Chr5	348260583	348262783	-	Gene0	0.842655	61.9675	51.209	52.4924
G259Chr5g24179	Chr5	348271558	348274780	-	Gene0	0.73	64.1043	70.7423	70.32
G259Chr5g24227	Chr5	350928439	350931556	-	Gene1	0.808219	217.955	246.014	206.008
G259Chr5g24229	Chr5	351301072	351331427	-	Gene4	0.764862	585.486	616.619	600.196
G259Chr5g24244	Chr5	351670199	351676085	-	Gene0	0.858374	34.189	39.0666	35.6552
G259Chr5g24251	Chr5	351780719	351784122	-	Gene4	0.713027	33.1206	26.3964	36.6456
G259Chr5g24253	Chr5	351814510	351817449	+	Gene4	0.506063	30.9838	19.5333	16.8372
G259Chr5g24255	Chr5	351897248	351949471	+	Gene4	0.571778	28.847	25.3405	35.6552
G259Chr5g24269	Chr5	352358202	352360563	+	Gene4	0.788758	393.173	386.443	460.547
G259Chr5g24273	Chr5	352659774	352663029	-	Gene1	0.508546	26.7101	23.2288	25.751
G259Chr5g24278	Chr5	352791348	352797795	+	Gene4	0.561192	24.5733	33.2594	29.7127
G259Chr5g24313	Chr5	355059435	355078124	-	Gene4	0.46345	38.4626	49.0972	40.6073
G259Chr5g24318	Chr5	355315608	355321993	+	Gene4	0.753333	47.0099	41.1783	38.6265
G259Chr5g24328	Chr5	355776735	355778702	-	Gene0	0.669127	16.0261	12.6703	16.8372
G259Chr5g24332	Chr5	355941715	355943821	-	Gene0	0.766562	85.4725	86.5801	79.2338
G259Chr5g24343	Chr5	356305854	356359871	-	Gene0	0.56798	476.509	437.124	468.47
G259Chr5g24349	Chr5	356585106	356591171	-	Gene1	0.689644	14.9577	11.6144	16.8372

## Sheet: S7
Supplementary Table 7. Transcriptomic data used for genome annotation.
Library name	Library type	Read pairs
RNAL-1	RNA-seq	51478411
RNAL-2	RNA-seq	39238303
RNAL-3	RNA-seq	49391799
RNAF-1	RNA-seq	16229307
RNAF-2	RNA-seq	37144888
RNAF-3	RNA-seq	9375825
RNAS-1	RNA-seq	69002026
RNAS-2	RNA-seq	36106500
RNAS-3	RNA-seq	40386304
RNAR-1	RNA-seq	27857272
RNAR-2	RNA-seq	25516520
RNAR-3	RNA-seq	27109112
RNAcalli-1	RNA-seq	30102292
RNAcalli-2	RNA-seq	34287101
RNAcalli-3	RNA-seq	28885904
BSleaf1	BS-seq	47541096
BSleaf2	BS-seq	47937758
Bscalli-1	BS-seq	39126604
Bscalli-2	BS-seq	39832405
